# Supplementary material for: Impact of content features of digital micro-dramas on active aging: the serial mediation effect of emotional engagement and social connectedness
Source: Front Psychol. 2025 Nov 7;16:1711672. doi: 10.3389/fpsyg.2025.1711672 (PMC12634578; doi:10.3389/fpsyg.2025.1711672)
Supplement: Supplementary file 2 [file Table_1.XLS]

## Sheet: 705Aging
V1	V2	V3	V4	V5	V6	V7	V8	V9	V10	V11	V12	V13	V14	V15	V16	V17	V18	V19	V20	V21	V22	V23	V24	V25	V26	V27	V28	V29	V30	V31	V32	V33	V34	V35	V36	V37	V38	V39	V40	V41	V42	V43	V44	V45	V46	V47	V48	V49	V50
5	70	1	2	2	2	2	1	5	3	4	0	1	1	1	0	0	1	0	0	1	2	2	1	2	1	1	1	2	1	2	1	1	1	2	1	2	1	1	1	1	2	1	2	1	1.75	1.25	1.25	1.5	1
39	86	2	3	2	3	3	4	4	5	4	0	1	1	0	0	1	0	1	0	0	1	1	1	1	1	2	1	1	1	1	1	1	2	2	2	2	2	1	1	1	2	2	1	2	1	1.25	1	2	1.25
614	64	1	4	3	4	4	1	2	2	3	1	0	0	1	0	0	1	0	1	0	3	3	3	3	1	1	3	1	2	1	1	2	3	4	4	3	1	1	1	2	3	2	2	2	3	1.5	1.5	3.5	1.25
511	66	1	3	5	4	1	5	6	3	4	1	1	0	0	0	0	0	1	1	0	2	2	3	3	2	3	2	1	1	3	3	1	3	2	3	4	1	1	1	2	3	3	3	3	2.5	2	2	3	1.25
67	77	1	6	3	1	1	3	7	1	4	0	0	0	1	1	0	1	1	0	0	2	2	2	3	1	2	2	1	1	2	3	3	2	2	1	2	1	2	2	1	2	1	2	1	2.25	1.5	2.25	1.75	1.5
125	87	1	3	1	6	4	4	4	5	4	1	0	0	0	0	1	0	0	0	1	3	3	2	2	2	1	2	2	2	2	2	2	2	1	2	2	1	1	1	3	2	1	1	2	2.5	1.75	2	1.75	1.5
243	62	2	4	3	4	4	3	3	5	3	0	1	0	1	1	0	1	0	0	1	4	3	3	4	2	3	3	3	2	3	2	2	3	2	2	3	1	2	2	1	2	2	2	2	3.5	2.75	2.25	2.5	1.5
662	76	2	5	4	5	5	1	7	1	2	1	1	0	0	0	0	1	0	1	0	2	1	3	1	4	4	3	5	3	2	2	4	2	2	2	2	2	2	1	1	3	2	2	3	1.75	4	2.75	2	1.5
499	66	2	5	4	5	5	1	7	4	1	0	0	0	0	0	0	0	1	0	0	4	4	4	4	3	3	3	3	4	3	4	4	3	3	3	4	1	2	2	1	4	4	3	3	4	3	3.75	3.25	1.5
389	84	1	5	2	3	3	3	2	2	3	0	1	0	0	0	0	0	0	1	0	2	2	3	3	2	3	3	3	2	3	3	3	2	2	1	1	2	2	2	1	1	1	2	1	2.5	2.75	2.75	1.5	1.75
524	74	2	6	5	2	2	6	5	4	3	0	0	0	1	0	0	1	0	0	1	2	3	3	3	3	3	2	2	4	3	2	3	1	3	1	1	3	2	1	1	1	1	2	2	2.75	2.5	3	1.5	1.75
36	71	2	2	5	1	1	4	5	3	2	0	0	0	1	1	1	1	0	0	0	2	1	3	2	3	4	2	3	2	3	3	3	1	3	3	3	1	2	2	2	1	1	3	2	2	3	2.75	2.5	1.75
63	63	1	2	2	2	2	4	6	2	4	1	1	0	0	1	0	0	1	1	0	2	2	2	4	2	4	4	4	1	2	2	2	2	3	4	3	1	2	2	2	2	2	2	1	2.5	3.5	1.75	3	1.75
408	75	2	3	5	3	3	4	3	5	5	1	0	0	1	0	0	1	0	1	0	3	3	4	4	4	5	3	3	1	3	2	2	2	3	2	2	2	2	2	1	2	2	2	1	3.5	3.75	2	2.25	1.75
471	82	2	6	3	5	5	4	5	4	3	0	0	0	1	0	0	0	1	1	0	3	3	3	3	2	3	4	3	2	3	2	2	3	2	3	3	2	2	2	1	2	2	2	2	3	3	2.25	2.75	1.75
31	60	2	4	5	6	6	2	3	1	1	1	0	0	0	0	0	0	1	1	0	2	2	3	5	2	1	1	1	2	2	1	2	3	2	3	2	2	2	1	2	2	2	4	2	3	1.25	1.75	2.5	1.75
217	84	1	3	2	6	2	5	4	1	5	1	0	0	1	0	0	0	1	0	0	2	2	2	3	3	3	4	4	3	2	3	2	2	2	2	2	1	2	2	2	2	2	3	3	2.25	3.5	2.5	2	1.75
312	68	2	5	4	2	2	7	5	4	5	1	0	0	0	0	0	1	1	0	0	2	2	2	2	2	2	2	2	3	3	3	3	1	3	2	4	2	1	2	2	3	3	3	3	2	2	3	2.5	1.75
505	77	2	1	3	1	1	1	3	1	3	0	1	0	1	0	0	0	0	0	1	3	3	3	3	3	3	3	3	3	4	2	3	3	3	4	4	2	1	2	2	4	2	2	4	3	3	3	3.5	1.75
654	64	2	2	3	2	2	7	7	5	3	1	0	0	0	0	1	0	1	0	0	3	2	3	3	2	3	3	4	3	2	3	2	3	2	3	3	1	2	2	2	3	3	3	3	2.75	3	2.5	2.75	1.75
294	82	2	1	3	6	6	4	4	5	4	0	0	0	0	0	0	0	1	0	1	3	3	3	4	4	4	3	4	3	4	2	3	3	4	4	4	1	2	2	2	3	4	4	3	3.25	3.75	3	3.75	1.75
609	62	1	2	3	4	4	5	3	3	1	1	1	0	0	0	0	0	1	1	0	2	2	2	2	5	4	4	3	2	2	3	2	2	3	3	3	2	2	2	2	3	2	2	2	2	4	2.25	2.75	2
673	88	2	1	2	3	3	6	4	4	5	1	0	0	1	0	1	1	0	0	0	3	2	3	3	3	3	3	2	1	2	2	1	3	3	2	3	2	2	3	1	2	2	2	3	2.75	2.75	1.5	2.75	2
693	62	2	1	2	2	2	4	1	1	5	1	0	0	0	0	0	1	0	1	0	3	2	2	1	2	2	2	3	1	2	1	2	2	2	3	2	2	2	2	2	2	3	2	2	2	2.25	1.5	2.25	2
586	71	2	4	3	5	5	1	1	4	4	0	0	0	0	1	0	0	1	1	0	3	3	3	4	4	3	2	2	3	2	2	2	2	2	2	3	1	3	2	2	3	2	2	3	3.25	2.75	2.25	2.25	2
661	61	2	4	1	1	1	3	6	5	3	1	1	0	0	0	1	0	0	0	0	3	3	4	3	3	4	3	3	2	3	3	3	3	3	2	3	2	2	2	2	3	2	3	2	3.25	3.25	2.75	2.75	2
700	69	1	1	3	6	3	3	7	4	2	1	1	0	0	1	0	1	0	0	0	2	2	2	2	3	3	3	3	2	2	2	2	4	3	4	4	2	2	2	2	3	2	3	2	2	3	2	3.75	2
443	75	1	1	2	6	1	5	2	2	4	1	1	0	1	0	1	0	1	0	0	3	3	2	3	4	4	4	4	2	2	3	2	3	3	3	4	2	2	2	2	3	2	3	3	2.75	4	2.25	3.25	2
259	83	2	2	5	3	3	4	6	2	1	0	0	0	0	0	1	0	0	1	0	4	4	3	3	3	3	3	3	5	4	3	4	5	4	4	5	2	2	1	3	3	3	3	3	3.5	3	4	4.5	2
85	63	2	2	3	4	4	2	4	2	2	0	0	0	0	1	1	0	1	0	0	3	4	3	3	3	1	3	3	3	3	2	2	4	3	4	4	2	2	2	2	4	3	3	3	3.25	2.5	2.5	3.75	2
370	62	1	6	4	4	4	3	3	1	3	1	1	0	0	1	1	1	0	0	0	3	2	3	4	4	2	4	4	2	3	3	3	2	2	2	2	2	1	2	3	4	3	3	3	3	3.5	2.75	2	2
647	79	1	6	3	1	1	7	3	1	4	0	0	0	1	1	0	0	1	0	0	4	3	3	5	4	3	4	3	3	2	2	1	2	2	3	3	2	2	2	2	3	3	4	3	3.75	3.5	2	2.5	2
227	70	1	3	4	3	3	3	6	5	2	0	1	0	0	1	0	0	1	0	0	3	3	3	3	3	3	4	3	4	4	4	4	3	2	2	3	2	2	2	2	4	3	3	4	3	3.25	4	2.5	2
423	73	1	3	3	3	1	6	3	3	5	0	0	0	0	0	1	0	1	0	0	4	3	3	4	3	4	4	4	4	5	4	3	3	3	3	4	2	2	2	2	4	4	4	3	3.5	3.75	4	3.25	2
260	68	1	2	2	4	4	5	6	4	5	1	1	0	1	0	1	0	0	0	1	3	4	4	4	4	5	4	4	4	4	4	4	4	4	4	5	2	2	2	2	4	4	3	5	3.75	4.25	4	4.25	2
68	85	2	6	1	5	5	6	5	3	3	1	1	0	0	0	1	1	0	0	0	1	1	3	4	1	1	3	3	4	4	4	3	3	2	3	4	1	2	3	3	1	2	2	2	2.25	2	3.75	3	2.25
192	78	2	1	3	2	2	1	7	5	5	1	1	0	0	0	1	0	0	1	0	4	3	3	4	4	4	5	3	4	3	4	3	2	2	3	4	3	2	2	2	2	1	2	2	3.5	4	3.5	2.75	2.25
463	73	1	4	1	6	6	2	1	3	3	0	0	0	1	0	0	0	1	1	0	4	2	2	3	4	3	4	3	3	3	3	2	3	3	4	4	3	1	3	2	2	1	2	2	2.75	3.5	2.75	3.5	2.25
48	74	1	1	4	4	4	1	4	3	5	1	1	0	0	0	0	0	1	0	1	3	3	4	5	2	3	2	3	2	3	3	4	3	3	3	4	2	3	1	3	1	1	3	3	3.75	2.5	3	3.25	2.25
138	67	1	6	5	3	3	1	6	4	3	1	1	0	0	0	0	0	1	1	0	3	2	3	2	2	2	2	2	1	2	3	2	1	1	1	2	3	2	2	2	2	2	2	2	2.5	2	2	1.25	2.25
295	63	2	1	2	6	1	5	3	5	2	0	0	0	1	1	0	1	1	0	0	3	2	3	3	3	2	3	2	3	3	3	3	2	2	3	3	2	2	3	2	2	2	2	2	2.75	2.5	3	2.5	2.25
497	81	1	4	3	2	2	3	2	3	3	0	1	0	0	0	0	1	0	0	1	3	2	3	3	3	3	3	3	3	3	2	3	3	3	3	4	2	2	3	2	3	1	2	2	2.75	3	2.75	3.25	2.25
612	75	2	3	5	1	4	7	4	3	5	1	0	0	0	1	0	1	0	0	1	4	2	3	3	4	2	3	4	2	3	3	2	2	2	2	2	1	2	3	3	2	2	2	3	3	3.25	2.5	2	2.25
155	68	1	4	5	2	2	3	4	2	2	1	1	0	0	0	1	0	0	0	0	3	3	4	3	4	4	4	4	4	3	3	3	3	2	3	4	1	3	3	2	3	2	2	3	3.25	4	3.25	3	2.25
311	60	2	3	3	3	3	7	3	5	1	0	0	0	0	0	0	0	0	0	1	3	3	4	2	1	2	3	3	1	2	2	2	3	3	3	3	2	3	2	2	3	2	3	2	3	2.25	1.75	3	2.25
363	82	2	2	2	1	1	4	2	2	3	0	1	0	1	0	0	0	0	1	0	1	2	2	1	3	3	3	3	2	3	3	3	2	2	3	2	2	2	2	3	2	2	3	3	1.5	3	2.75	2.25	2.25
432	86	2	1	3	3	3	1	4	5	5	1	0	0	0	1	1	0	0	0	1	4	3	4	3	2	3	3	3	2	3	4	3	3	2	4	3	2	2	3	2	2	3	3	3	3.5	2.75	3	3	2.25
563	82	2	6	5	3	3	7	5	2	4	1	1	0	0	1	1	1	0	0	0	4	3	3	3	2	2	3	3	2	4	4	4	3	3	3	3	3	2	2	2	3	2	3	3	3.25	2.5	3.5	3	2.25
128	88	2	1	4	1	1	2	1	4	2	0	1	0	1	1	0	0	1	0	0	3	3	3	3	5	3	5	4	5	5	4	4	4	3	3	4	1	3	2	3	3	2	4	3	3	4.25	4.5	3.5	2.25
344	69	1	2	1	4	4	3	4	1	1	0	1	0	1	1	0	0	0	1	0	3	2	3	3	5	3	4	4	4	3	4	4	2	3	2	3	2	2	2	3	3	2	4	3	2.75	4	3.75	2.5	2.25
392	88	2	2	5	4	4	2	5	2	1	1	0	0	0	0	0	0	0	1	0	3	3	4	3	3	2	3	3	2	3	3	3	2	3	2	4	3	2	2	2	4	3	3	2	3.25	2.75	2.75	2.75	2.25
415	60	2	1	2	1	1	3	1	3	1	0	1	0	1	0	1	0	0	0	0	3	3	3	4	3	2	3	3	4	3	5	5	4	3	3	4	1	3	2	3	4	2	3	3	3.25	2.75	4.25	3.5	2.25
237	86	2	1	2	4	4	2	1	2	3	0	0	0	1	0	1	1	0	0	0	4	3	3	3	3	3	4	4	4	5	4	4	4	3	3	3	3	2	2	2	3	3	3	4	3.25	3.5	4.25	3.25	2.25
308	70	2	1	4	1	1	4	4	5	2	1	1	0	0	0	0	0	0	1	1	3	3	2	3	3	5	3	3	1	1	2	2	2	2	3	3	2	2	3	2	4	3	3	3	2.75	3.5	1.5	2.5	2.25
448	76	2	6	5	4	4	6	5	2	5	1	1	0	0	0	1	1	0	0	0	3	2	2	2	3	3	4	3	3	2	4	4	3	2	3	3	2	2	2	3	4	3	3	3	2.25	3.25	3.25	2.75	2.25
592	74	1	1	2	4	4	4	1	2	4	1	0	0	0	0	1	0	0	0	1	2	1	3	3	5	3	4	4	4	3	3	3	3	3	4	4	1	3	3	2	4	3	3	3	2.25	4	3.25	3.5	2.25
650	78	2	6	1	2	2	3	4	3	1	0	0	0	1	1	0	0	1	0	1	3	3	3	4	4	4	3	4	2	2	2	2	2	3	3	3	2	2	2	3	4	3	3	3	3.25	3.75	2	2.75	2.25
568	77	2	1	5	2	2	4	1	5	3	1	0	0	1	0	0	0	0	1	0	2	3	2	2	2	4	2	4	4	3	4	4	3	3	4	3	2	3	2	2	4	4	3	3	2.25	3	3.75	3.25	2.25
578	82	2	1	3	1	1	5	6	2	1	0	1	0	0	1	0	0	0	1	1	3	3	3	3	4	4	5	4	3	4	3	4	2	3	3	3	2	3	2	2	4	4	3	3	3	4.25	3.5	2.75	2.25
320	87	1	3	4	4	4	2	7	1	5	0	1	0	0	1	0	1	0	0	1	4	3	3	3	4	3	3	4	3	3	4	5	4	4	3	5	2	2	2	3	4	4	3	4	3.25	3.5	3.75	4	2.25
649	85	2	1	1	3	3	5	1	1	3	1	0	0	0	0	0	0	0	1	1	4	3	3	3	3	3	4	3	3	3	3	2	3	3	3	3	2	2	3	2	4	4	3	4	3.25	3.25	2.75	3	2.25
326	78	1	3	4	2	2	4	6	5	1	1	0	0	0	0	0	0	1	1	0	4	2	4	3	4	5	5	4	3	3	4	3	3	3	4	3	2	2	2	3	4	4	4	4	3.25	4.5	3.25	3.25	2.25
357	75	2	1	4	6	2	2	1	4	2	0	1	0	1	0	0	1	1	0	0	5	3	3	3	2	3	3	4	4	3	3	3	4	4	4	4	2	2	3	2	4	4	5	4	3.5	3	3.25	4	2.25
550	80	2	1	4	1	1	1	1	2	3	1	1	0	0	1	0	0	1	1	0	3	3	4	2	3	3	3	2	3	3	4	3	2	2	3	3	2	2	2	3	5	4	4	4	3	2.75	3.25	2.5	2.25
620	64	1	1	5	3	3	3	6	4	1	0	0	0	1	0	0	0	0	0	1	3	2	2	3	2	3	3	3	5	3	4	5	3	3	3	3	2	2	3	3	1	1	3	2	2.5	2.75	4.25	3	2.5
124	87	2	4	2	3	3	3	2	1	4	0	0	0	1	1	0	1	0	0	0	3	3	3	3	3	3	3	2	3	3	3	3	4	3	3	2	2	2	3	3	2	2	2	2	3	2.75	3	3	2.5
134	68	2	6	5	4	4	2	4	4	4	1	1	0	0	0	0	0	0	0	1	3	1	2	2	4	3	3	3	3	4	3	3	4	4	3	5	3	3	2	2	3	1	2	2	2	3.25	3.25	4	2.5
189	69	1	6	1	2	2	2	4	1	1	0	0	0	1	1	0	1	0	1	0	3	2	3	3	5	4	4	4	3	3	2	2	3	1	2	3	2	2	3	3	2	2	2	2	2.75	4.25	2.5	2.25	2.5
283	82	1	1	4	3	3	7	4	5	1	1	1	0	0	0	0	0	1	1	0	2	3	3	2	3	3	3	3	3	4	3	3	3	2	3	3	3	2	3	2	2	2	1	3	2.5	3	3.25	2.75	2.5
626	79	2	6	4	1	1	7	7	2	5	1	0	0	1	0	0	0	1	0	0	4	4	4	4	3	3	4	2	2	3	3	2	3	2	2	2	2	2	3	3	3	1	2	2	4	3	2.5	2.25	2.5
98	85	2	4	4	6	1	5	7	4	2	1	1	0	0	1	1	0	0	1	0	3	3	3	3	2	3	3	3	2	2	2	1	3	3	2	4	2	3	3	2	2	2	3	2	3	2.75	1.75	3	2.5
336	60	1	5	4	6	1	4	6	3	5	0	0	0	1	0	0	1	0	1	0	3	3	3	2	2	2	2	1	3	2	2	3	3	3	3	3	3	3	2	2	3	2	2	2	2.75	1.75	2.5	3	2.5
462	76	2	3	3	2	2	3	5	5	2	0	0	0	1	0	0	0	0	1	1	4	4	4	5	3	3	4	4	4	2	3	3	2	1	1	3	2	3	3	2	2	2	3	2	4.25	3.5	3	1.75	2.5
535	81	2	6	3	4	4	6	7	5	3	1	1	0	0	1	0	1	1	0	0	3	2	1	1	2	3	3	3	2	3	2	2	3	3	3	4	2	3	2	3	2	2	3	2	1.75	2.75	2.25	3.25	2.5
222	71	1	5	4	2	2	6	3	1	4	0	0	0	0	1	0	0	0	1	0	4	3	4	3	3	3	4	3	1	2	3	2	4	3	4	5	2	3	2	3	3	2	3	2	3.5	3.25	2	4	2.5
410	83	2	1	2	6	6	5	1	4	5	1	0	0	0	1	0	1	0	1	0	2	2	2	2	3	3	3	3	2	2	2	1	3	2	2	2	2	2	3	3	2	3	3	2	2	3	1.75	2.25	2.5
544	81	2	6	2	5	5	7	2	4	3	0	1	0	1	1	0	1	0	0	0	4	3	4	3	2	2	3	3	2	2	2	2	3	3	3	4	2	3	3	2	2	2	3	3	3.5	2.5	2	3.25	2.5
40	86	2	3	1	3	3	1	1	2	3	1	0	0	0	1	0	0	0	1	0	1	2	2	1	2	2	3	4	2	2	3	3	3	1	5	3	3	4	2	1	3	2	3	3	1.5	2.75	2.5	3	2.5
186	74	2	4	5	6	6	4	7	1	3	1	0	0	0	1	1	0	1	0	0	3	3	3	3	4	3	4	3	2	3	2	3	3	2	3	4	2	3	3	2	3	3	2	3	3	3.5	2.5	3	2.5
196	88	2	1	3	6	6	5	3	2	4	1	1	0	1	0	0	1	1	0	0	3	2	3	3	3	1	2	1	3	3	3	3	2	3	3	3	2	3	2	3	4	2	3	2	2.75	1.75	3	2.75	2.5
474	77	2	1	2	1	1	1	3	5	4	0	1	0	1	0	0	0	0	1	1	3	3	3	3	3	4	5	4	3	3	3	3	2	2	2	3	2	2	2	4	2	3	3	3	3	4	3	2.25	2.5
514	72	2	3	4	1	1	6	4	4	2	0	0	0	1	1	0	0	0	1	1	3	3	2	3	4	3	3	4	2	2	2	2	4	3	3	2	2	3	2	3	3	2	3	3	2.75	3.5	2	3	2.5
595	81	1	4	5	1	1	2	6	1	4	1	1	0	0	0	1	0	1	0	0	5	3	3	4	4	3	3	4	3	4	3	3	4	3	4	3	2	3	3	2	3	2	3	3	3.75	3.5	3.25	3.5	2.5
610	71	2	3	1	6	6	7	2	2	5	0	1	0	0	0	0	1	0	0	1	3	2	3	3	2	3	3	3	2	3	3	3	3	2	2	3	3	3	1	3	3	2	3	3	2.75	2.75	2.75	2.5	2.5
663	87	2	6	1	4	4	4	3	1	5	1	0	0	0	0	0	1	0	0	1	3	3	4	3	2	2	4	3	3	3	3	2	3	4	3	4	2	3	2	3	3	2	3	3	3.25	2.75	2.75	3.5	2.5
135	83	2	2	1	6	6	3	2	3	1	1	1	0	0	0	1	1	0	0	0	3	3	3	4	3	3	3	3	2	2	2	2	3	4	3	4	2	3	2	3	3	3	3	3	3.25	3	2	3.5	2.5
202	72	2	6	3	3	3	1	3	4	5	1	0	0	0	1	0	1	1	0	0	4	4	3	3	3	3	4	4	4	5	4	4	4	4	4	4	2	2	3	3	4	2	3	3	3.5	3.5	4.25	4	2.5
305	61	2	2	5	3	3	2	2	4	2	1	1	0	0	0	0	0	1	0	1	4	3	4	4	3	2	4	3	2	3	3	4	3	3	3	4	2	2	3	3	3	3	3	3	3.75	3	3	3.25	2.5
449	71	1	2	4	6	4	3	5	1	1	0	1	0	1	0	0	0	0	1	0	4	3	3	4	3	3	2	3	2	4	3	2	1	2	3	3	3	3	2	2	3	3	3	3	3.5	2.75	2.75	2.25	2.5
523	82	2	3	2	3	3	3	6	5	2	1	1	0	0	1	1	0	0	1	0	4	4	3	3	2	3	4	2	3	3	3	2	3	3	4	4	2	3	3	2	3	3	3	3	3.5	2.75	2.75	3.5	2.5
561	74	2	3	4	6	2	2	3	4	1	0	1	0	1	0	0	0	0	1	0	4	3	3	4	2	2	2	2	2	2	2	2	3	3	3	3	3	2	3	2	3	3	3	3	3.5	2	2	3	2.5
679	60	2	1	5	2	2	6	4	4	3	1	0	0	1	0	0	0	1	1	0	3	2	3	4	3	3	3	3	3	3	3	4	4	4	3	4	3	3	2	2	3	3	3	3	3	3	3.25	3.75	2.5
166	62	2	3	1	2	2	5	3	4	3	1	0	0	1	0	1	0	0	0	1	3	2	3	3	4	3	5	4	4	3	3	4	2	3	3	3	3	3	1	3	3	3	4	3	2.75	4	3.5	2.75	2.5
178	60	1	1	3	2	2	6	1	3	5	0	0	0	1	1	1	0	0	1	0	3	3	3	3	3	2	3	3	3	3	3	3	3	2	3	3	2	3	3	2	4	3	3	3	3	2.75	3	2.75	2.5
239	84	1	1	3	4	4	1	5	1	4	0	0	0	1	0	0	1	0	0	1	4	3	4	4	3	2	3	2	2	3	3	2	3	2	3	4	2	3	3	2	4	2	3	4	3.75	2.5	2.5	3	2.5
437	87	2	6	3	6	3	7	2	3	2	0	1	0	0	1	1	0	0	0	0	3	2	3	3	3	4	3	3	2	4	3	3	3	3	3	3	2	2	3	3	3	4	3	3	2.75	3.25	3	3	2.5
224	79	1	3	3	4	4	1	1	3	1	1	0	0	1	0	1	1	0	0	0	3	2	2	2	3	4	3	3	2	3	2	2	2	2	3	2	2	3	3	2	4	3	4	3	2.25	3.25	2.25	2.25	2.5
251	60	1	1	4	5	5	6	5	3	1	0	0	0	1	0	1	1	0	0	0	3	1	3	4	5	4	5	5	3	3	2	3	3	3	4	4	3	2	3	2	4	4	3	3	2.75	4.75	2.75	3.5	2.5
275	83	1	1	2	5	5	2	4	4	4	0	1	0	1	0	0	0	1	0	1	3	3	2	3	3	3	4	3	5	4	4	4	2	2	3	3	2	3	3	2	4	3	3	4	2.75	3.25	4.25	2.5	2.5
276	76	2	1	4	1	1	3	1	3	4	1	1	0	1	0	0	0	1	0	1	4	3	4	5	4	4	4	5	3	4	5	4	4	3	4	4	3	2	3	2	4	4	3	3	4	4.25	4	3.75	2.5
279	61	2	3	2	1	1	4	5	5	5	0	1	0	1	0	0	0	0	1	1	3	2	3	3	2	2	2	1	1	1	2	2	2	2	3	3	2	3	2	3	4	4	3	3	2.75	1.75	1.5	2.5	2.5
506	84	1	2	3	6	3	3	6	2	5	0	1	0	0	0	0	1	0	0	1	3	4	3	3	3	2	3	2	4	3	4	3	3	3	3	2	3	2	3	2	4	3	4	3	3.25	2.5	3.5	2.75	2.5
602	75	1	3	1	3	3	3	1	1	4	1	1	0	1	0	0	1	1	0	0	3	2	3	2	2	4	4	4	3	4	3	3	4	3	4	4	2	3	2	3	4	4	3	3	2.5	3.5	3.25	3.75	2.5
632	75	1	3	3	6	6	2	1	5	3	0	1	0	0	0	0	0	1	0	0	4	2	3	3	4	3	3	3	3	3	2	2	3	3	3	3	2	3	2	3	4	4	3	3	3	3.25	2.5	3	2.5
198	89	1	3	5	5	5	7	4	3	3	0	0	0	0	1	1	0	0	1	0	5	4	4	5	3	4	3	3	3	3	4	3	3	3	3	4	3	2	2	3	4	4	3	4	4.5	3.25	3.25	3.25	2.5
704	78	2	2	2	1	1	3	5	1	3	0	0	0	1	1	0	1	0	0	0	3	3	2	3	3	4	3	4	3	3	4	3	4	4	4	4	2	3	2	3	4	4	3	4	2.75	3.5	3.25	4	2.5
193	66	1	6	2	3	3	7	5	5	4	1	0	0	0	1	0	1	0	1	0	3	3	3	3	3	3	4	3	3	4	4	4	3	3	3	4	2	2	4	2	4	4	4	4	3	3.25	3.75	3.25	2.5
627	64	1	2	4	1	1	1	4	3	3	0	1	0	0	1	0	0	1	1	0	4	3	4	4	4	4	4	5	4	3	3	3	3	3	3	4	2	3	3	2	5	3	4	5	3.75	4.25	3.25	3.25	2.5
119	80	1	1	3	6	6	6	4	5	3	0	1	0	0	0	0	1	1	0	0	3	3	3	4	4	4	5	5	4	3	3	4	3	3	3	3	2	3	3	2	5	5	4	4	3.25	4.5	3.5	3	2.5
442	88	2	6	5	3	3	6	7	5	2	0	0	0	0	1	1	0	0	1	0	4	3	4	4	3	3	3	2	4	4	4	4	3	2	4	3	2	2	3	3	5	5	4	4	3.75	2.75	4	3	2.5
699	85	1	1	2	1	1	5	6	2	3	0	0	0	1	1	1	0	0	1	0	2	1	2	2	2	3	2	2	2	2	1	2	2	2	2	3	3	3	3	2	2	1	2	2	1.75	2.25	1.75	2.25	2.75
94	63	2	2	1	1	1	6	6	3	5	1	0	0	0	0	0	1	0	1	0	3	3	3	4	3	3	3	3	2	2	2	3	4	3	3	4	2	3	3	3	2	2	2	2	3.25	3	2.25	3.5	2.75
537	85	1	3	1	4	4	3	5	4	1	1	0	0	0	0	0	1	0	0	1	3	2	3	3	2	2	2	4	2	3	2	2	4	3	4	4	3	3	2	3	2	2	2	2	2.75	2.5	2.25	3.75	2.75
447	76	1	5	2	3	3	5	4	2	5	1	0	0	1	0	1	0	0	0	0	3	3	3	3	3	3	4	4	2	3	3	4	4	3	3	4	2	3	3	3	2	2	3	2	3	3.5	3	3.5	2.75
510	85	2	3	4	6	6	3	4	4	1	1	0	0	0	0	1	0	0	1	0	4	4	3	3	4	3	2	3	2	4	2	2	2	3	3	3	3	3	3	2	2	2	3	2	3.5	3	2.5	2.75	2.75
641	85	2	2	5	4	4	6	5	5	2	1	0	0	0	1	1	0	1	0	0	3	2	3	3	3	3	5	3	2	2	1	3	3	2	3	4	2	3	3	3	2	2	2	3	2.75	3.5	2	3	2.75
696	85	2	5	2	4	4	2	5	2	2	0	1	0	0	1	0	0	0	1	1	4	4	3	4	3	3	3	3	4	4	4	4	3	2	2	3	3	3	2	3	2	3	2	2	3.75	3	4	2.5	2.75
702	89	2	3	2	6	2	6	4	3	2	1	1	0	1	0	1	0	0	0	0	3	3	3	3	2	3	3	3	3	3	3	4	3	2	3	5	2	4	3	2	2	3	2	2	3	2.75	3.25	3.25	2.75
127	68	2	3	4	4	4	1	6	3	3	0	0	0	1	1	0	1	0	0	0	2	3	3	2	1	2	3	1	1	3	2	2	2	3	2	3	3	3	2	3	3	1	3	3	2.5	1.75	2	2.5	2.75
287	78	2	3	5	1	1	1	4	5	4	0	1	0	1	0	0	1	0	1	0	4	3	4	4	3	3	3	4	3	3	4	3	4	4	4	4	3	3	2	3	3	2	3	2	3.75	3.25	3.25	4	2.75
334	77	1	5	3	5	5	3	6	5	1	0	0	0	0	1	0	1	1	0	0	3	3	2	3	3	3	3	3	2	2	3	3	3	3	3	3	3	3	3	2	2	2	3	3	2.75	3	2.5	3	2.75
397	81	2	2	1	3	3	5	4	1	4	0	0	0	1	1	1	0	0	1	0	3	2	2	3	2	1	2	3	2	2	2	3	3	3	3	4	2	3	3	3	3	2	2	3	2.5	2	2.25	3.25	2.75
465	62	2	3	5	1	1	4	7	4	2	1	0	0	0	1	0	0	0	1	1	4	2	3	3	3	4	4	4	3	3	3	3	5	4	5	4	2	3	3	3	3	2	3	2	3	3.75	3	4.5	2.75
527	61	1	5	3	1	1	6	3	3	1	1	0	0	1	1	0	1	0	0	0	2	3	2	2	2	3	3	4	1	3	2	2	3	3	3	4	3	3	2	3	3	2	3	2	2.25	3	2	3.25	2.75
638	89	2	2	5	5	5	6	5	3	5	1	1	0	0	0	0	1	0	1	0	3	2	2	3	3	3	4	4	4	4	3	3	4	3	4	4	2	2	3	4	2	3	2	3	2.5	3.5	3.5	3.75	2.75
659	75	2	2	2	4	4	2	5	1	2	0	0	0	0	0	0	0	0	1	1	3	3	3	4	1	2	2	2	2	3	3	3	3	3	3	2	3	3	2	3	3	2	2	3	3.25	1.75	2.75	2.75	2.75
665	79	2	3	4	2	2	7	7	3	3	1	0	0	0	1	0	1	1	0	0	4	3	4	4	4	4	3	4	1	2	2	2	3	2	3	4	2	3	3	3	2	2	3	3	3.75	3.75	1.75	3	2.75
74	87	2	6	5	2	2	7	2	2	4	1	1	0	0	1	0	1	0	1	0	3	3	2	2	2	4	3	3	3	3	2	2	2	2	1	2	3	3	3	2	3	2	3	3	2.5	3	2.5	1.75	2.75
181	82	1	6	2	1	1	5	2	2	4	1	1	0	0	0	1	0	1	0	0	4	3	4	5	4	5	4	4	4	3	3	3	3	3	3	4	2	3	3	3	3	2	3	3	4	4.25	3.25	3.25	2.75
190	87	1	1	4	6	6	4	2	1	3	0	0	0	0	1	0	1	0	1	0	2	2	2	2	2	3	2	2	3	2	3	2	3	2	3	4	2	2	3	4	3	3	2	3	2	2.25	2.5	3	2.75
338	87	1	2	4	3	3	3	1	3	5	1	1	0	0	0	0	0	0	1	1	3	3	4	3	3	2	2	2	3	3	3	3	4	4	4	4	2	3	3	3	3	3	2	3	3.25	2.25	3	4	2.75
525	87	2	2	1	4	4	2	1	5	1	1	1	0	0	0	0	0	0	1	0	2	2	2	3	2	2	3	3	3	2	3	2	4	3	3	4	2	3	3	3	3	2	3	3	2.25	2.5	2.5	3.5	2.75
88	63	1	1	2	6	6	7	3	3	1	1	0	0	0	0	0	1	0	0	1	3	3	3	4	3	3	3	3	3	3	3	3	4	4	3	4	2	2	4	3	3	3	3	3	3.25	3	3	3.75	2.75
101	69	2	3	4	3	3	2	6	5	4	1	1	0	0	0	0	1	0	0	0	3	4	3	3	3	3	4	3	1	3	2	3	4	3	4	5	2	3	3	3	4	3	3	2	3.25	3.25	2.25	4	2.75
150	66	2	6	4	4	4	7	1	5	1	0	0	0	0	1	1	0	1	0	0	3	3	4	4	3	4	4	3	3	2	3	2	3	2	4	4	2	3	3	3	3	3	3	3	3.5	3.5	2.5	3.25	2.75
152	68	2	3	1	2	2	3	7	1	1	1	1	0	0	0	0	1	0	0	1	3	3	3	2	3	3	4	3	3	2	2	2	3	2	3	4	3	3	3	2	3	3	2	4	2.75	3.25	2.25	3	2.75
209	86	1	6	4	3	3	2	1	2	3	1	0	0	0	1	1	1	0	0	0	4	3	4	3	5	4	4	4	3	4	4	5	4	4	4	5	3	3	2	3	3	3	3	3	3.5	4.25	4	4.25	2.75
272	76	2	1	2	4	4	6	4	1	3	1	1	0	0	1	0	1	0	0	0	3	3	3	4	3	4	4	3	3	3	4	3	3	2	3	5	2	3	3	3	4	3	3	2	3.25	3.5	3.25	3.25	2.75
281	87	2	6	2	6	6	1	3	3	3	0	1	0	0	1	0	0	1	1	0	3	3	3	3	4	4	4	3	4	3	3	2	2	2	2	3	3	3	3	2	4	3	3	2	3	3.75	3	2.25	2.75
352	79	2	3	2	4	4	2	7	5	4	0	1	0	0	1	1	0	0	1	0	3	2	2	3	3	4	3	4	4	3	3	3	3	2	2	2	2	3	3	3	3	3	3	3	2.5	3.5	3.25	2.25	2.75
376	83	2	1	3	4	4	6	3	1	4	0	1	0	0	1	0	0	1	1	0	3	3	3	4	4	3	4	4	4	4	4	4	2	2	3	4	3	3	2	3	3	3	2	4	3.25	3.75	4	2.75	2.75
422	81	1	1	5	1	1	2	5	3	2	1	1	0	0	1	0	0	0	0	1	4	4	3	4	4	3	4	4	2	3	2	3	4	3	4	4	2	3	3	3	3	3	3	3	3.75	3.75	2.5	3.75	2.75
435	89	1	6	3	4	4	6	7	2	1	1	0	0	0	0	0	1	1	0	0	5	4	4	3	4	5	5	5	3	3	2	2	3	3	3	4	3	3	2	3	3	2	4	3	4	4.75	2.5	3.25	2.75
541	69	1	3	3	2	2	1	3	2	2	0	1	0	0	1	1	0	0	0	0	4	4	3	5	3	3	3	4	4	3	3	4	3	4	4	5	2	3	3	3	4	2	3	3	4	3.25	3.5	4	2.75
608	82	2	3	1	6	6	6	1	3	4	0	1	0	1	1	0	0	1	0	0	3	3	2	3	3	2	3	1	3	3	3	3	3	2	2	3	3	3	3	2	4	3	3	2	2.75	2.25	3	2.5	2.75
668	77	2	2	5	2	2	1	2	3	4	1	1	0	0	0	0	1	0	0	1	2	2	2	1	4	3	5	4	3	3	3	4	4	3	3	3	2	3	3	3	4	3	2	3	1.75	4	3.25	3.25	2.75
97	77	2	2	5	4	4	1	4	3	4	0	1	0	1	1	0	0	1	1	0	2	2	3	2	3	3	3	3	3	3	2	3	3	3	4	3	2	3	2	4	3	3	3	4	2.25	3	2.75	3.25	2.75
169	81	1	3	3	1	1	1	1	2	1	1	0	0	0	1	0	1	1	0	0	3	2	3	3	4	3	4	3	3	4	3	3	2	2	2	3	3	3	2	3	4	3	3	3	2.75	3.5	3.25	2.25	2.75
205	88	2	3	1	6	6	3	7	5	2	1	0	0	1	0	1	0	0	1	0	4	3	4	3	4	4	4	5	5	4	4	4	4	3	4	4	3	1	3	4	4	3	3	3	3.5	4.25	4.25	3.75	2.75
347	87	1	4	2	6	2	3	3	3	3	0	1	0	0	1	0	1	0	0	0	5	3	3	4	3	2	3	3	4	4	4	3	3	3	2	3	2	4	3	2	4	3	3	3	3.75	2.75	3.75	2.75	2.75
427	72	1	3	5	6	3	5	4	3	3	0	0	0	1	1	0	1	0	0	1	5	5	5	5	4	4	4	4	4	3	3	4	5	4	5	5	2	3	3	3	3	3	3	4	5	4	3.5	4.75	2.75
470	80	1	1	5	4	4	2	2	2	2	1	1	0	0	0	1	0	0	1	0	4	3	4	4	4	3	4	3	3	3	2	3	3	2	3	4	3	2	3	3	4	3	3	3	3.75	3.5	2.75	3	2.75
676	64	1	1	2	6	6	7	3	4	4	0	0	0	1	0	1	0	1	0	0	3	2	3	3	4	5	5	4	3	4	4	3	3	3	3	4	3	3	2	3	3	3	3	4	2.75	4.5	3.5	3.25	2.75
694	82	1	1	3	1	1	4	3	5	3	1	1	0	0	0	0	0	0	0	1	4	3	3	3	5	4	4	4	3	3	3	3	4	3	3	4	2	3	2	4	3	3	3	4	3.25	4.25	3	3.5	2.75
100	61	1	1	5	6	6	6	2	4	2	1	0	0	1	0	1	0	0	0	1	3	1	3	3	4	5	5	4	3	3	4	3	4	4	4	4	3	3	3	2	3	4	3	4	2.5	4.5	3.25	4	2.75
145	62	2	3	1	5	5	3	2	4	5	1	0	0	1	1	0	1	1	0	0	3	3	3	3	4	4	4	4	3	3	3	3	4	2	4	4	2	3	3	3	3	4	4	3	3	4	3	3.5	2.75
160	75	1	1	5	5	5	1	5	4	2	0	0	0	1	1	1	1	0	0	0	3	3	2	3	4	4	3	3	4	4	3	4	3	4	4	3	3	3	3	2	4	3	4	3	2.75	3.5	3.75	3.5	2.75
298	83	1	1	3	1	1	5	2	4	3	1	1	0	0	0	0	0	0	0	1	4	3	4	3	4	5	4	4	4	3	4	5	3	4	4	4	3	3	3	2	4	3	4	3	3.5	4.25	4	3.75	2.75
542	65	2	1	5	4	4	7	7	5	3	1	0	0	0	1	1	0	1	0	0	4	3	3	3	3	3	3	3	4	3	3	3	4	2	3	4	2	3	3	3	4	3	4	3	3.25	3	3.25	3.25	2.75
575	78	1	3	3	3	3	6	7	4	4	1	1	0	1	0	0	0	1	0	0	4	3	3	5	3	3	3	2	3	4	4	3	3	3	3	4	2	3	3	3	3	4	4	3	3.75	2.75	3.5	3.25	2.75
585	68	2	2	5	6	6	2	6	5	2	0	1	0	1	0	1	0	0	0	1	4	4	3	3	4	3	4	4	3	2	2	4	3	2	2	3	3	3	2	3	4	3	3	4	3.5	3.75	2.75	2.5	2.75
221	87	1	4	2	1	1	3	3	3	5	0	1	0	0	0	0	1	0	0	1	3	2	3	3	3	3	3	3	3	4	2	3	3	3	4	3	2	3	4	2	4	4	3	4	2.75	3	3	3.25	2.75
386	62	1	3	3	6	3	5	2	4	2	0	0	0	1	0	0	1	0	0	1	3	3	3	4	2	2	3	3	4	4	3	4	3	3	4	4	3	3	2	3	4	3	4	4	3.25	2.5	3.75	3.5	2.75
391	84	2	2	2	2	2	2	4	4	3	0	0	0	1	0	0	1	0	0	0	3	2	3	3	3	3	3	3	4	3	3	3	3	2	3	3	2	2	4	3	4	4	4	3	2.75	3	3.25	2.75	2.75
130	72	1	3	3	1	1	5	7	3	3	0	0	0	0	1	0	0	0	1	1	3	3	3	2	3	3	4	4	3	3	3	3	3	3	3	4	3	2	3	3	4	4	4	4	2.75	3.5	3	3.25	2.75
132	84	2	1	3	1	1	1	7	3	2	0	0	0	0	1	0	0	1	0	0	4	3	2	2	5	3	4	4	3	3	2	2	3	3	3	5	2	3	4	2	4	4	3	5	2.75	4	2.5	3.5	2.75
182	73	1	1	5	6	6	7	4	5	3	0	1	0	1	0	0	1	0	0	0	4	4	4	4	5	4	5	5	5	4	5	4	4	4	4	5	2	3	3	3	4	4	4	4	4	4.75	4.5	4.25	2.75
307	81	2	5	2	6	6	2	4	4	4	0	0	0	1	1	1	1	0	0	0	3	2	2	2	4	3	4	4	2	2	3	2	3	3	4	3	2	3	3	3	4	4	4	4	2.25	3.75	2.25	3.25	2.75
360	64	2	3	4	1	1	3	4	2	2	1	0	0	1	0	0	1	0	0	0	3	3	4	4	4	4	3	4	5	4	5	4	4	3	4	4	2	3	3	3	4	4	4	4	3.5	3.75	4.5	3.75	2.75
538	81	2	5	3	2	2	3	6	3	3	1	1	0	0	0	1	0	0	0	1	4	3	3	3	3	3	3	3	4	3	4	4	4	4	4	4	2	3	3	3	4	3	4	5	3.25	3	3.75	4	2.75
263	89	2	1	5	1	1	2	2	1	5	0	1	0	0	0	1	1	0	0	0	3	4	3	4	4	5	5	4	3	4	4	4	4	3	3	4	2	2	4	3	5	4	4	4	3.5	4.5	3.75	3.5	2.75
560	89	1	1	4	1	1	3	1	4	2	0	0	0	0	1	1	0	0	1	0	3	2	2	3	4	3	4	4	3	4	3	4	3	4	4	5	3	3	2	3	4	5	4	4	2.5	3.75	3.5	4	2.75
691	78	1	1	1	6	6	3	6	2	4	1	0	0	0	0	0	1	0	1	0	4	3	4	3	5	4	4	5	4	3	3	3	3	4	4	4	2	3	3	3	5	4	4	4	3.5	4.5	3.25	3.75	2.75
461	88	2	1	5	2	2	3	3	5	5	0	1	0	0	0	0	0	1	0	1	5	3	3	4	4	5	5	5	5	5	5	5	4	4	4	4	3	3	2	3	5	5	5	5	3.75	4.75	5	4	2.75
692	77	1	3	2	1	1	2	2	2	1	1	1	0	0	0	1	0	0	1	0	3	3	4	4	5	5	3	4	3	3	2	2	3	3	3	4	3	3	3	3	2	1	2	2	3.5	4.25	2.5	3.25	3
331	60	1	1	3	2	2	6	3	5	4	0	0	0	1	0	1	0	1	0	0	4	4	4	4	4	3	3	3	4	4	4	3	4	3	3	4	2	3	3	4	2	2	2	2	4	3.25	3.75	3.5	3
411	67	2	6	1	2	2	3	1	4	4	1	1	0	0	1	0	0	0	1	0	3	2	3	3	3	2	2	2	2	3	2	3	2	2	4	2	3	3	3	3	2	1	2	3	2.75	2.25	2.5	2.5	3
479	62	1	6	4	3	3	3	5	4	3	0	0	0	0	0	0	0	1	0	1	2	2	3	3	2	3	2	3	1	2	2	2	3	2	3	3	2	3	3	4	2	2	2	2	2.5	2.5	1.75	2.75	3
504	62	2	1	5	1	1	1	3	4	1	0	1	0	0	0	1	0	1	0	0	5	4	3	3	3	3	4	3	3	3	2	3	4	3	4	4	3	3	3	3	2	1	2	3	3.75	3.25	2.75	3.75	3
520	73	2	1	5	5	5	5	2	2	2	0	0	0	0	1	0	1	0	1	0	4	3	4	4	3	3	3	2	4	4	4	3	3	2	4	3	3	3	3	3	2	2	2	2	3.75	2.75	3.75	3	3
686	72	2	1	5	5	5	1	6	4	2	1	0	0	0	0	0	0	1	0	1	2	2	2	1	2	2	3	2	4	4	4	4	3	2	2	3	3	3	3	3	2	1	2	3	1.75	2.25	4	2.5	3
170	86	1	2	1	5	5	5	7	3	3	0	0	0	1	0	1	0	1	0	0	4	3	3	3	3	4	4	4	3	3	3	4	3	3	3	4	2	4	3	3	3	2	2	2	3.25	3.75	3.25	3.25	3
266	79	1	1	1	6	3	5	7	4	5	0	1	0	0	0	0	0	1	0	1	4	3	5	4	3	2	4	4	2	2	3	1	4	3	4	4	3	3	3	3	3	2	2	2	4	3.25	2	3.75	3
319	79	2	6	3	5	5	5	2	5	3	0	1	0	0	1	0	1	0	1	0	4	4	4	4	3	3	3	4	3	2	3	3	2	3	2	3	3	3	3	3	3	2	2	2	4	3.25	2.75	2.5	3
382	65	1	3	3	1	1	5	3	5	2	0	1	0	1	0	0	0	0	1	1	3	2	2	3	3	3	2	3	4	3	3	3	2	3	3	4	3	3	3	3	3	2	2	2	2.5	2.75	3.25	3	3
591	60	2	2	5	1	1	6	5	4	3	1	1	0	0	0	0	0	1	0	0	2	1	3	3	2	3	2	2	2	2	3	3	5	3	4	4	3	3	3	3	2	3	2	2	2.25	2.25	2.5	4	3
53	79	2	3	1	2	2	7	5	3	5	0	1	0	1	0	0	0	1	1	0	2	2	4	4	2	5	4	5	2	2	2	3	3	4	4	3	3	2	4	3	3	3	2	2	3	4	2.25	3.5	3
103	63	2	1	3	3	3	3	5	2	2	1	1	0	0	1	0	0	1	1	0	4	2	3	3	3	3	2	4	3	2	3	3	3	2	3	3	2	3	3	4	2	3	2	3	3	3	2.75	2.75	3
327	79	2	4	1	3	3	1	1	4	3	1	0	0	0	0	0	1	1	0	0	4	4	4	3	3	3	3	3	2	2	3	3	2	2	3	2	3	2	4	3	2	3	2	3	3.75	3	2.5	2.25	3
419	78	1	3	5	6	4	1	1	4	4	0	0	0	0	1	0	0	1	1	0	4	3	3	3	3	3	3	3	3	3	3	2	3	3	4	4	3	3	3	3	3	2	3	2	3.25	3	2.75	3.5	3
480	67	2	6	2	1	1	1	4	5	5	0	0	0	0	0	1	1	0	0	0	4	4	4	3	4	4	4	4	2	2	1	1	3	2	3	3	3	3	3	3	2	2	4	2	3.75	4	1.5	2.75	3
640	82	1	5	2	1	1	4	6	2	5	0	0	0	1	0	1	0	0	0	1	3	2	2	3	3	3	2	2	3	2	3	2	2	2	3	2	3	3	3	3	3	2	3	2	2.5	2.5	2.5	2.25	3
698	88	1	6	2	5	5	3	2	4	2	1	0	0	1	0	0	1	0	1	0	3	4	4	4	3	3	3	2	3	2	3	3	3	3	4	4	3	3	3	3	3	2	3	2	3.75	2.75	2.75	3.5	3
3	88	1	1	2	1	1	5	7	2	2	1	0	0	0	0	0	1	0	0	1	2	2	4	4	3	2	2	2	3	3	2	2	3	3	1	1	3	4	3	2	2	1	5	3	3	2.25	2.5	2	3
22	80	2	4	1	1	1	7	1	1	3	0	0	0	1	0	0	0	1	1	0	1	1	5	4	3	2	4	4	2	2	4	5	3	3	3	3	3	3	3	3	3	4	2	2	2.75	3.25	3.25	3	3
173	62	1	2	2	5	5	4	6	5	4	0	1	0	1	0	0	0	0	1	1	4	4	3	4	3	3	3	3	2	3	2	2	3	3	3	3	3	3	3	3	3	3	3	2	3.75	3	2.25	3	3
211	81	2	1	3	3	3	5	3	3	2	1	1	0	0	1	1	0	0	0	1	3	2	3	2	4	3	4	4	4	4	3	4	4	3	4	5	4	3	3	2	3	3	3	2	2.5	3.75	3.75	4	3
324	85	2	2	5	2	2	1	4	4	4	1	0	0	0	0	0	1	0	0	1	3	3	2	3	4	2	3	4	2	3	2	2	5	3	3	3	3	3	3	3	3	2	3	3	2.75	3.25	2.25	3.5	3
619	87	2	6	4	5	5	5	3	2	1	0	0	0	0	1	0	1	0	0	1	2	1	2	3	3	3	4	4	3	4	3	2	4	3	3	3	3	3	3	3	3	2	4	2	2	3.5	3	3.25	3
628	71	2	3	2	6	6	7	3	2	4	0	1	0	1	1	0	1	1	0	0	3	3	3	2	4	3	1	2	3	2	2	3	3	3	3	3	3	3	3	3	3	2	3	3	2.75	2.5	2.5	3	3
73	79	2	6	5	1	1	4	4	4	3	0	1	0	1	0	0	1	1	0	0	2	3	3	3	2	3	5	5	3	3	3	3	3	3	5	5	4	4	3	1	3	3	3	3	2.75	3.75	3	4	3
143	67	1	1	5	3	3	1	6	3	4	0	1	0	0	0	0	1	0	1	0	3	3	4	4	3	3	4	3	3	3	4	5	4	3	4	3	3	3	3	3	4	2	3	3	3.5	3.25	3.75	3.5	3
164	83	2	4	2	5	5	5	4	3	4	1	0	0	0	0	1	0	0	1	0	3	3	3	3	3	2	3	3	4	3	3	3	3	3	4	4	3	3	3	3	4	3	3	2	3	2.75	3.25	3.5	3
296	82	2	4	4	4	4	7	5	3	2	0	1	0	0	0	1	1	0	0	0	3	2	3	3	4	3	3	3	4	3	3	4	3	3	4	4	3	3	3	3	3	3	3	3	2.75	3.25	3.5	3.5	3
492	76	2	3	3	4	4	7	4	4	2	0	1	0	1	0	0	0	1	0	0	3	3	3	4	3	3	3	2	3	3	4	4	5	4	5	5	3	3	3	3	3	3	3	3	3.25	2.75	3.5	4.75	3
512	84	1	4	1	3	3	5	3	3	1	1	0	0	1	0	1	1	0	0	0	4	3	4	3	2	2	3	2	2	3	1	2	3	3	4	4	3	3	3	3	4	2	3	3	3.5	2.25	2	3.5	3
539	76	2	4	5	6	6	2	5	4	4	1	0	0	1	1	1	0	0	0	1	3	2	3	3	4	3	4	4	2	2	2	2	3	2	3	4	3	3	3	3	3	3	3	3	2.75	3.75	2	3	3
555	66	2	5	5	2	2	4	1	5	2	0	1	0	0	1	1	0	0	0	1	2	2	2	2	3	5	4	5	3	3	3	3	3	3	4	4	2	3	4	3	3	3	3	3	2	4.25	3	3.5	3
576	87	1	3	4	4	4	4	7	2	5	0	1	0	0	1	0	1	1	0	0	3	3	4	3	3	2	3	4	3	3	2	3	3	3	3	4	3	3	3	3	3	4	3	2	3.25	3	2.75	3.25	3
669	62	2	4	4	1	1	2	4	5	5	1	1	0	0	0	1	0	1	0	0	4	4	4	3	4	3	4	3	4	4	4	4	3	3	4	5	3	3	4	2	3	3	3	3	3.75	3.5	4	3.75	3
680	60	1	4	3	2	2	5	1	1	2	0	0	0	1	1	0	1	0	1	0	4	4	3	5	5	3	3	4	2	3	2	2	3	2	3	4	3	3	3	3	4	2	3	3	4	3.75	2.25	3	3
116	72	1	1	3	3	3	1	1	3	1	0	1	0	0	1	1	0	0	0	1	4	4	3	4	3	3	3	3	3	3	2	3	2	3	2	2	4	3	3	2	3	3	4	3	3.75	3	2.75	2.25	3
162	82	2	2	3	3	3	3	5	3	2	1	1	0	0	0	1	1	0	0	0	3	2	4	3	3	3	4	3	4	4	4	4	1	2	3	1	2	3	4	3	4	4	2	3	3	3.25	4	1.75	3
168	67	2	3	5	2	2	5	3	3	1	0	1	0	0	1	0	0	0	1	1	3	3	3	2	3	3	3	2	4	3	3	4	2	3	2	3	3	3	3	3	3	4	3	3	2.75	2.75	3.5	2.5	3
306	65	1	3	3	5	5	4	6	1	1	1	1	0	0	0	1	0	0	1	0	4	4	3	4	3	2	4	4	3	3	3	3	4	3	4	4	3	3	3	3	4	2	4	3	3.75	3.25	3	3.75	3
316	75	2	1	3	4	4	1	3	2	3	0	0	0	1	1	0	1	0	0	1	3	2	3	3	3	2	3	3	3	2	3	4	3	3	3	3	3	3	3	3	4	3	3	3	2.75	2.75	3	3	3
383	67	2	4	5	3	3	2	1	3	4	1	1	0	0	0	1	0	0	1	0	4	4	3	4	4	2	4	4	3	4	4	4	4	3	4	5	3	4	3	2	4	3	3	3	3.75	3.5	3.75	4	3
518	73	2	2	2	3	3	2	5	4	5	0	0	0	0	1	1	0	0	0	1	4	5	5	4	4	4	4	4	4	3	3	4	3	3	3	3	2	3	4	3	3	3	3	4	4.5	4	3.5	3	3
617	88	2	6	4	6	6	5	3	2	1	0	0	0	1	1	0	1	0	1	0	3	3	4	4	3	4	3	4	3	2	3	3	4	3	4	3	3	3	3	3	3	3	3	4	3.5	3.5	2.75	3.5	3
66	73	1	1	5	5	5	5	5	3	4	1	0	0	1	0	0	0	0	1	0	3	4	2	3	3	4	4	4	2	2	3	3	4	4	3	2	3	3	3	3	3	4	4	3	3	3.75	2.5	3.25	3
84	76	2	6	2	3	3	4	1	1	2	0	0	0	1	0	0	0	0	1	1	4	4	4	4	4	3	4	4	3	3	4	2	2	3	2	3	3	3	3	3	4	3	3	4	4	3.75	3	2.5	3
96	88	2	2	4	1	1	2	5	4	4	0	1	0	1	1	0	0	1	0	1	4	4	4	4	3	3	3	4	3	4	4	4	2	1	2	3	3	3	3	3	4	3	3	4	4	3.25	3.75	2	3
147	86	1	6	5	5	5	7	6	3	1	0	0	0	1	0	0	1	0	0	0	3	4	3	4	3	2	3	3	3	3	2	3	3	4	4	4	3	3	3	3	4	3	3	4	3.5	2.75	2.75	3.75	3
187	74	2	4	3	1	1	2	4	4	5	1	0	0	0	0	1	0	1	0	0	3	4	3	2	3	2	1	3	3	2	2	2	4	3	3	3	3	2	4	3	4	4	3	3	3	2.25	2.25	3.25	3
232	66	1	1	2	3	3	2	7	4	1	0	1	0	1	0	1	0	0	0	1	3	1	3	2	4	3	4	4	3	3	3	3	2	3	3	3	3	3	3	3	4	4	3	3	2.25	3.75	3	2.75	3
371	79	1	4	1	3	3	7	1	1	2	0	1	0	1	0	0	1	0	0	0	3	2	3	2	3	2	4	3	5	4	4	4	4	3	4	4	3	3	3	3	4	4	3	3	2.5	3	4.25	3.75	3
420	81	2	2	1	3	3	3	5	1	2	1	1	0	0	1	0	1	1	0	0	3	4	4	3	3	4	4	3	4	4	3	4	4	3	3	5	3	2	4	3	4	3	3	4	3.5	3.5	3.75	3.75	3
457	87	2	2	4	4	4	2	3	2	3	0	0	0	1	1	1	1	0	0	0	3	3	3	2	4	3	3	2	3	3	3	4	3	3	3	4	3	3	3	3	4	3	3	4	2.75	3	3.25	3.25	3
476	69	1	4	1	2	2	7	1	4	1	1	1	0	0	0	1	0	0	0	1	3	4	3	3	4	3	3	3	4	3	3	3	5	5	5	5	2	3	3	4	4	4	3	3	3.25	3.25	3.25	5	3
483	77	1	4	1	3	3	1	5	4	5	0	1	0	0	0	0	0	1	1	0	4	4	3	4	3	4	5	2	3	3	3	3	2	4	3	5	2	3	3	4	3	3	4	4	3.75	3.5	3	3.5	3
534	88	1	2	5	4	4	1	4	4	5	1	0	0	1	0	0	0	0	1	1	5	5	4	4	3	3	4	3	4	5	5	4	4	4	4	4	2	4	3	3	3	4	3	4	4.5	3.25	4.5	4	3
593	61	1	3	5	3	3	2	5	5	3	1	1	0	0	0	0	0	1	0	0	3	3	3	4	1	2	2	2	2	2	2	2	4	3	4	4	3	3	3	3	4	3	3	4	3.25	1.75	2	3.75	3
637	89	1	1	5	5	5	2	1	3	2	0	0	0	0	1	0	1	0	0	1	4	3	4	4	4	4	5	4	4	3	3	4	3	3	4	4	3	3	3	3	3	4	3	4	3.75	4.25	3.5	3.5	3
653	83	1	1	3	2	2	4	4	1	2	0	1	0	1	0	0	0	1	0	0	4	4	4	3	4	3	4	4	4	4	3	3	4	3	5	4	3	3	3	3	4	3	3	4	3.75	3.75	3.5	4	3
228	85	1	2	4	1	1	4	6	5	2	0	1	0	1	0	0	1	0	0	1	5	3	4	5	5	3	4	5	4	4	4	4	4	3	4	4	3	3	3	3	4	4	4	3	4.25	4.25	4	3.75	3
254	71	1	2	5	5	5	7	6	4	4	0	0	0	1	0	0	1	1	0	0	4	4	4	4	3	3	4	4	4	4	4	4	3	3	3	4	3	2	4	3	4	3	4	4	4	3.5	4	3.25	3
284	64	2	3	1	1	1	3	4	1	1	1	1	0	0	1	0	1	1	0	0	5	5	3	5	5	3	4	4	2	2	3	3	3	4	3	4	3	4	2	3	4	4	4	3	4.5	4	2.5	3.5	3
309	75	2	3	2	5	5	3	3	4	3	0	0	0	1	0	0	1	0	0	1	4	4	4	4	3	4	4	4	4	5	5	5	3	3	3	4	3	3	4	2	4	4	3	4	4	3.75	4.75	3.25	3
369	75	1	1	4	1	1	5	2	3	4	1	0	0	0	0	1	0	0	1	0	4	4	4	4	4	4	4	5	5	4	4	4	5	4	5	5	3	3	4	2	4	4	3	4	4	4.25	4.25	4.75	3
446	62	2	3	2	5	5	6	2	5	3	0	0	0	1	1	0	0	0	1	1	4	3	4	4	4	3	3	2	3	4	4	4	5	4	4	5	3	3	3	3	5	4	3	3	3.75	3	3.75	4.5	3
466	87	2	4	3	3	3	4	3	1	5	0	1	0	0	0	0	1	1	0	0	4	4	4	5	5	5	5	5	4	5	4	5	5	5	5	5	2	3	3	4	4	3	4	4	4.25	5	4.5	5	3
588	60	2	6	3	4	4	2	2	5	1	1	0	0	0	1	0	1	0	0	1	4	4	3	4	4	3	4	4	3	4	3	4	4	3	3	4	3	3	3	3	4	3	4	4	3.75	3.75	3.5	3.5	3
114	80	1	4	3	3	3	5	7	1	3	1	1	0	0	0	0	0	1	0	0	3	3	3	3	3	2	2	2	3	2	2	3	4	3	3	5	3	2	3	4	4	4	3	5	3	2.25	2.5	3.75	3
137	71	1	1	5	2	2	6	3	3	4	0	1	0	0	1	0	0	0	0	1	4	3	3	4	4	2	3	2	2	2	3	2	3	2	4	4	3	3	3	3	5	4	3	4	3.5	2.75	2.25	3.25	3
141	78	2	1	1	1	1	1	3	5	3	1	0	0	0	1	0	1	1	0	0	4	3	4	4	4	4	4	4	4	4	3	3	5	3	5	5	3	3	3	3	4	4	3	5	3.75	4	3.5	4.5	3
188	85	2	1	4	5	5	2	2	3	1	1	1	0	0	0	0	0	1	0	0	3	3	3	3	4	4	4	4	3	3	2	3	2	3	3	4	3	3	3	3	4	4	4	4	3	4	2.75	3	3
219	65	1	6	4	5	5	6	7	5	5	1	1	0	0	1	1	0	0	1	0	3	3	3	3	3	4	3	3	3	3	4	4	4	2	4	3	2	3	3	4	5	4	3	4	3	3.25	3.5	3.25	3
256	74	2	1	1	1	1	7	6	4	5	0	0	0	0	0	1	0	0	0	0	3	3	3	3	3	4	3	3	3	3	3	3	3	4	4	4	3	2	4	3	4	4	4	4	3	3.25	3	3.75	3
350	75	1	6	3	4	4	5	4	5	1	1	0	0	0	0	1	0	0	0	1	4	4	3	4	4	4	3	4	4	3	4	3	4	4	4	5	3	3	3	3	5	3	4	4	3.75	3.75	3.5	4.25	3
485	81	2	3	1	4	4	5	6	4	5	0	1	0	1	0	0	0	1	1	0	4	3	3	4	5	4	4	4	3	4	4	3	4	4	4	5	3	3	3	3	5	3	4	4	3.5	4.25	3.5	4.25	3
633	80	1	6	5	4	4	4	1	2	1	0	1	0	0	1	1	1	0	0	0	4	4	4	4	5	4	5	4	2	3	2	2	4	3	4	4	3	3	2	4	4	4	4	4	4	4.5	2.25	3.75	3
688	73	1	6	2	6	6	3	6	1	1	1	0	0	0	0	1	0	0	1	0	3	3	3	4	3	3	4	3	4	3	3	2	4	3	4	4	3	3	3	3	4	4	4	4	3.25	3.25	3	3.75	3
607	88	1	2	3	2	2	3	1	4	1	1	0	0	0	1	0	1	0	0	0	3	3	3	3	4	3	4	4	2	3	2	2	5	4	4	5	3	3	3	3	5	4	4	4	3	3.75	2.25	4.5	3
441	87	2	2	4	4	4	3	4	3	5	0	0	0	1	1	1	0	0	1	0	4	3	3	4	5	4	3	5	4	5	3	4	2	3	4	4	3	3	3	3	4	5	4	5	3.5	4.25	4	3.25	3
687	71	2	2	2	4	4	1	5	5	4	1	0	0	1	0	0	0	0	1	0	5	4	5	5	4	4	5	4	3	4	4	4	4	4	4	4	3	2	3	4	4	5	4	5	4.75	4.25	3.75	4	3
475	84	2	6	4	4	4	6	2	3	3	1	0	0	1	1	0	0	0	1	0	3	3	3	3	4	3	4	3	2	2	3	2	3	3	3	4	3	3	3	4	1	2	2	2	3	3.5	2.25	3.25	3.25
597	84	1	6	3	4	4	7	4	5	4	1	0	0	0	1	0	0	1	1	0	2	2	3	2	4	3	4	3	3	3	2	2	3	2	2	3	3	3	4	3	2	2	2	2	2.25	3.5	2.5	2.5	3.25
46	89	1	2	2	3	3	4	4	2	5	0	1	0	0	1	0	1	0	1	0	5	4	2	4	2	3	3	4	1	2	2	2	3	2	2	3	3	3	4	3	2	2	3	2	3.75	3	1.75	2.5	3.25
387	75	1	6	4	5	5	3	6	5	5	1	1	0	1	0	1	0	1	0	0	3	4	4	3	5	4	4	5	3	4	3	2	4	3	4	3	3	3	3	4	3	2	2	2	3.5	4.5	3	3.5	3.25
41	69	2	4	1	3	3	5	3	4	4	1	1	0	0	0	0	1	0	0	1	2	3	2	3	1	2	3	3	2	1	2	2	1	1	2	3	3	3	4	3	2	2	4	2	2.5	2.25	1.75	1.75	3.25
72	61	2	1	5	2	1	3	7	5	4	0	1	0	0	1	0	0	1	1	0	4	3	5	4	4	4	4	4	2	3	5	5	5	5	1	2	4	3	3	3	3	2	3	2	4	4	3.75	3.25	3.25
214	69	2	2	5	6	6	2	3	5	1	1	1	0	0	1	1	0	0	1	0	4	3	4	3	4	3	4	4	3	2	3	3	3	3	3	4	4	3	3	3	3	2	3	2	3.5	3.75	2.75	3.25	3.25
325	62	1	4	4	5	5	7	7	1	5	0	1	0	1	0	1	1	0	0	0	3	2	3	3	4	4	4	4	3	4	4	4	3	3	3	4	3	3	3	4	3	2	3	2	2.75	4	3.75	3.25	3.25
329	79	1	4	2	4	4	2	7	3	1	1	1	0	0	0	1	0	0	1	0	4	4	3	3	4	3	4	4	3	3	4	4	4	4	4	4	2	4	3	4	2	2	3	3	3.5	3.75	3.5	4	3.25
490	61	1	3	4	1	1	3	5	2	4	0	0	0	1	1	0	0	0	1	1	3	3	3	3	1	1	3	2	4	4	2	2	3	3	3	4	3	3	3	4	3	2	2	3	3	1.75	3	3.25	3.25
577	85	1	2	2	2	2	5	3	4	4	0	1	0	1	1	0	0	1	1	0	3	3	3	2	3	2	3	3	3	4	4	3	2	3	3	3	3	4	3	3	3	2	2	3	2.75	2.75	3.5	2.75	3.25
624	73	2	3	1	4	4	1	2	4	5	0	0	0	1	0	0	1	0	1	0	4	3	3	3	4	2	5	4	3	3	3	3	4	3	4	5	3	3	4	3	3	2	3	2	3.25	3.75	3	4	3.25
82	62	2	1	2	4	4	3	6	2	1	0	1	0	0	0	0	0	0	1	1	3	3	3	4	4	4	4	3	3	2	2	3	3	3	4	4	3	3	3	4	3	3	3	2	3.25	3.75	2.5	3.5	3.25
123	87	1	6	1	1	1	6	4	1	1	1	1	0	1	0	0	1	0	0	0	4	3	3	4	3	3	4	3	4	3	4	4	3	2	2	4	3	4	3	3	2	3	3	3	3.5	3.25	3.75	2.75	3.25
131	60	2	4	5	5	5	5	4	4	2	0	1	0	1	0	1	0	0	1	0	4	4	3	3	5	5	5	5	5	4	4	4	4	3	3	4	3	3	3	4	3	3	3	2	3.5	5	4.25	3.5	3.25
253	69	2	4	5	2	2	7	5	1	5	1	1	0	0	1	0	0	1	0	1	3	3	3	3	2	2	3	3	4	3	3	3	3	3	2	4	3	3	3	4	3	3	2	3	3	2.5	3.25	3	3.25
330	68	1	3	4	3	3	5	1	1	5	0	0	0	1	1	0	1	1	0	0	4	4	3	3	4	4	4	4	2	3	2	2	3	3	4	4	3	4	3	3	3	2	3	3	3.5	4	2.25	3.5	3.25
354	76	1	6	1	1	1	2	6	3	1	1	0	0	1	0	1	0	0	0	0	3	4	3	4	5	3	4	4	3	4	3	4	3	3	3	4	3	3	4	3	3	2	3	3	3.5	4	3.5	3.25	3.25
366	62	1	2	2	4	4	1	6	4	2	0	1	0	0	0	0	0	0	0	1	3	3	3	3	4	3	3	2	4	4	4	4	4	3	3	3	3	3	4	3	3	3	3	2	3	3	4	3.25	3.25
394	73	1	1	1	2	2	3	5	2	4	0	0	0	0	0	0	1	0	0	1	3	3	2	3	4	5	4	4	3	3	3	3	4	3	4	5	4	3	3	3	3	3	2	3	2.75	4.25	3	4	3.25
399	75	2	4	2	1	1	7	2	5	4	0	0	0	0	1	0	0	0	1	1	2	2	3	2	4	3	3	4	3	3	3	2	3	3	3	4	2	4	3	4	3	3	2	3	2.25	3.5	2.75	3.25	3.25
406	73	2	1	1	5	5	3	7	2	2	1	0	0	0	1	1	0	0	1	0	4	4	4	3	2	2	2	3	3	3	3	3	2	2	3	3	3	3	3	4	3	2	3	3	3.75	2.25	3	2.5	3.25
488	86	1	4	2	6	6	2	1	4	3	1	1	0	0	0	0	1	0	0	1	3	4	3	4	4	3	4	4	2	3	3	2	4	3	4	3	3	3	3	4	4	2	2	3	3.5	3.75	2.5	3.5	3.25
515	79	2	3	1	1	1	5	7	1	1	1	0	0	0	0	1	0	0	1	0	3	2	2	3	2	3	4	1	2	3	3	2	3	3	3	3	3	4	3	3	2	3	3	3	2.5	2.5	2.5	3	3.25
579	85	1	4	1	1	1	2	1	5	5	0	0	0	0	0	0	1	1	0	0	2	3	2	3	3	3	4	4	2	3	3	3	2	1	2	3	3	4	3	3	3	2	3	3	2.5	3.5	2.75	2	3.25
589	85	2	3	1	2	2	2	3	1	4	1	0	0	0	0	1	0	0	0	1	5	4	4	4	3	2	3	4	4	4	4	4	3	3	3	4	3	3	3	4	3	2	3	3	4.25	3	4	3.25	3.25
671	60	2	1	5	6	6	2	1	2	1	0	0	0	1	1	1	0	0	1	0	5	4	4	4	4	3	4	3	2	3	3	3	2	3	3	4	4	2	4	3	3	2	2	4	4.25	3.5	2.75	3	3.25
684	71	1	2	1	1	1	4	1	1	2	1	0	0	0	1	0	0	0	1	1	3	4	4	4	4	4	4	3	3	3	3	4	3	4	3	4	3	4	3	3	3	2	3	3	3.75	3.75	3.25	3.5	3.25
690	88	1	2	3	1	1	1	1	3	4	1	0	0	0	0	0	1	0	0	0	4	3	3	4	1	1	2	2	3	2	2	2	4	4	4	4	3	3	3	4	3	2	3	3	3.5	1.5	2.25	4	3.25
701	85	2	1	3	4	4	1	7	5	5	1	0	0	1	0	0	0	0	1	0	2	2	2	3	4	4	4	4	5	5	3	5	3	3	4	4	2	4	3	4	3	3	3	2	2.25	4	4.5	3.5	3.25
20	62	1	1	2	6	6	7	4	3	4	0	0	0	1	1	1	0	0	0	1	2	2	3	4	3	4	2	4	2	1	1	2	3	3	3	3	3	4	4	2	4	3	3	2	2.75	3.25	1.5	3	3.25
92	81	2	2	4	2	2	6	1	3	1	0	1	0	0	0	0	1	0	1	0	2	2	3	3	4	5	4	4	4	4	4	4	3	2	2	3	3	3	4	3	3	3	3	3	2.5	4.25	4	2.5	3.25
111	84	1	6	4	5	5	3	3	2	1	0	0	0	0	0	0	0	1	0	1	4	3	3	3	3	3	3	4	2	3	3	3	4	4	4	4	3	4	3	3	3	3	3	3	3.25	3.25	2.75	4	3.25
120	83	2	3	3	6	6	1	5	1	1	0	0	0	0	0	1	0	0	1	0	4	2	3	2	3	2	2	3	4	4	4	3	3	4	4	5	3	3	3	4	3	3	3	3	2.75	2.5	3.75	4	3.25
167	71	2	2	1	3	3	4	1	2	1	0	0	0	1	0	0	1	1	0	0	3	3	4	5	4	3	4	4	3	5	4	4	2	3	3	5	3	3	4	3	3	2	3	4	3.75	3.75	4	3.25	3.25
244	66	2	6	5	1	1	1	6	2	4	0	0	0	1	1	1	1	0	0	0	3	3	3	4	3	3	3	2	4	4	4	3	2	3	2	3	2	4	3	4	3	3	3	3	3.25	2.75	3.75	2.5	3.25
245	65	2	4	4	1	1	7	1	5	3	1	0	0	0	0	0	0	0	1	1	3	1	3	3	2	2	3	3	3	3	2	3	3	2	3	3	2	4	4	3	3	3	3	3	2.5	2.5	2.75	2.75	3.25
274	76	2	3	3	4	4	4	3	4	1	0	1	0	0	1	1	0	1	0	0	4	3	4	4	3	4	3	3	4	4	3	3	4	3	3	4	3	3	4	3	3	3	3	3	3.75	3.25	3.5	3.5	3.25
328	66	2	1	2	2	2	5	3	4	2	0	0	0	1	1	0	1	0	1	0	3	3	3	4	4	4	4	5	4	3	3	3	3	3	3	3	4	4	3	2	3	3	3	3	3.25	4.25	3.25	3	3.25
429	81	2	4	4	5	5	5	3	1	1	1	0	0	0	0	1	0	1	0	0	3	2	3	3	4	3	4	4	3	4	4	5	3	2	2	3	3	4	3	3	3	3	3	3	2.75	3.75	4	2.5	3.25
548	60	1	3	4	5	5	1	7	4	1	0	1	0	0	1	1	0	1	0	0	4	3	3	3	4	4	5	4	3	4	3	4	4	4	4	5	3	3	3	4	4	2	3	3	3.25	4.25	3.5	4.25	3.25
590	85	1	1	1	1	1	4	1	4	1	0	0	0	0	1	0	0	0	1	1	4	2	3	2	2	2	2	1	3	4	2	3	3	3	3	4	3	3	4	3	3	3	3	3	2.75	1.75	3	3.25	3.25
603	88	1	1	5	6	6	7	4	1	2	0	1	0	0	0	1	1	0	0	0	3	3	4	4	4	4	3	3	3	4	3	3	4	3	3	4	3	4	4	2	3	3	3	3	3.5	3.5	3.25	3.5	3.25
655	72	1	1	4	2	2	7	2	1	2	1	1	0	0	0	0	0	1	1	0	4	4	3	4	3	4	5	5	4	3	3	4	4	3	4	4	3	3	3	4	3	3	2	4	3.75	4.25	3.5	3.75	3.25
656	63	1	1	3	2	2	6	6	3	2	1	0	0	0	1	0	1	1	0	0	4	3	2	4	4	4	4	4	3	3	3	3	4	2	3	3	2	3	4	4	3	3	3	3	3.25	4	3	3	3.25
672	60	2	6	4	4	4	2	1	2	5	1	0	0	1	0	1	0	0	0	1	3	3	4	3	3	3	4	3	3	3	4	4	3	4	4	4	3	3	3	4	4	3	3	2	3.25	3.25	3.5	3.75	3.25
674	78	1	1	5	4	4	6	6	2	3	1	1	0	0	0	0	0	1	1	0	2	3	3	3	3	2	4	3	4	4	4	4	3	3	4	4	3	3	4	3	3	3	3	3	2.75	3	4	3.5	3.25
133	66	2	3	5	2	2	6	1	1	3	0	1	0	1	0	0	1	0	0	0	4	3	4	3	4	4	4	4	3	3	3	2	3	4	5	5	3	3	4	3	4	3	3	3	3.5	4	2.75	4.25	3.25
165	64	2	3	4	1	1	5	7	4	5	0	0	0	0	1	0	1	0	1	0	4	3	4	4	2	2	3	3	3	4	3	4	4	4	5	4	3	4	3	3	3	4	3	3	3.75	2.5	3.5	4.25	3.25
340	84	1	6	4	1	1	6	2	1	1	1	0	0	1	0	1	1	0	0	0	4	3	3	3	5	3	3	3	4	4	3	4	4	4	4	3	3	3	3	4	4	3	3	3	3.25	3.5	3.75	3.75	3.25
413	62	2	3	2	6	6	7	2	5	3	0	0	0	0	1	0	1	0	1	0	5	5	5	5	4	4	5	5	3	3	2	3	5	4	5	5	2	4	3	4	4	3	4	2	5	4.5	2.75	4.75	3.25
444	78	1	6	3	3	3	7	4	2	5	1	0	0	1	0	0	0	1	0	1	4	4	4	3	3	4	4	4	4	4	4	4	4	3	4	3	3	3	3	4	3	4	3	3	3.75	3.75	4	3.5	3.25
472	60	2	1	4	4	4	6	2	5	5	0	1	0	1	0	0	1	1	0	0	4	4	4	2	4	4	4	3	2	3	3	3	3	3	3	4	3	3	3	4	4	3	3	3	3.5	3.75	2.75	3.25	3.25
587	80	2	3	5	3	3	7	1	4	1	0	1	0	1	0	0	1	1	0	0	3	3	3	2	4	4	5	5	4	4	3	4	3	3	3	4	3	4	3	3	4	3	3	3	2.75	4.5	3.75	3.25	3.25
642	69	2	3	3	1	1	4	6	3	3	1	0	0	0	0	1	0	0	1	0	3	3	4	4	4	4	4	4	3	2	2	3	3	3	3	4	3	3	3	4	3	3	3	4	3.5	4	2.5	3.25	3.25
19	83	1	3	4	2	2	1	1	3	1	0	0	0	0	0	1	0	1	0	0	4	4	3	3	3	5	3	3	3	3	4	3	4	4	4	3	5	4	3	1	3	3	5	3	3.5	3.5	3.25	3.75	3.25
26	89	1	5	1	5	5	6	6	2	4	0	0	0	1	1	0	0	1	0	0	3	4	3	2	3	4	2	2	4	3	2	2	2	3	2	4	4	3	3	3	2	3	5	4	3	2.75	2.75	2.75	3.25
177	62	2	3	2	4	4	3	5	4	1	1	1	0	0	0	1	0	0	1	0	3	3	3	4	2	3	4	3	3	3	4	3	4	4	5	5	3	3	3	4	4	2	4	4	3.25	3	3.25	4.5	3.25
200	82	1	5	1	2	2	4	1	5	2	1	0	0	0	0	0	0	0	1	1	3	2	3	3	5	4	5	5	4	3	3	4	4	4	3	4	3	3	4	3	4	4	3	3	2.75	4.75	3.5	3.75	3.25
248	68	1	3	5	1	1	2	3	3	4	1	0	0	0	0	0	1	0	0	0	4	4	3	5	2	4	4	3	3	5	3	3	3	3	3	4	3	3	4	3	3	3	4	4	4	3.25	3.5	3.25	3.25
265	85	1	3	5	2	2	3	5	2	5	0	1	0	1	1	1	0	0	0	1	5	4	5	4	3	4	3	3	3	3	3	4	4	3	4	4	4	3	3	3	4	4	3	3	4.5	3.25	3.25	3.75	3.25
322	63	2	6	1	2	6	4	2	4	2	1	0	0	1	0	1	0	1	0	0	5	4	4	4	4	5	5	5	3	4	3	3	4	3	3	3	3	4	2	4	4	3	4	3	4.25	4.75	3.25	3.25	3.25
372	83	1	6	5	4	4	6	1	2	5	0	1	0	0	0	1	0	0	1	0	4	4	3	4	3	4	4	4	3	4	2	3	3	3	3	4	3	3	3	4	4	3	4	3	3.75	3.75	3	3.25	3.25
414	76	2	3	5	5	5	2	1	4	4	1	1	0	0	0	0	0	1	0	0	4	2	2	3	3	3	3	4	3	2	3	2	3	3	4	4	2	4	3	4	3	3	3	5	2.75	3.25	2.5	3.5	3.25
502	82	2	3	5	1	1	1	5	5	2	0	1	0	1	1	0	1	0	1	0	4	3	3	3	4	4	3	4	2	2	2	2	2	3	3	3	3	3	3	4	4	4	3	3	3.25	3.75	2	2.75	3.25
547	64	2	1	3	4	4	4	2	3	1	0	0	0	1	0	0	0	1	1	0	3	4	3	4	4	3	5	4	4	3	4	3	4	3	3	3	4	3	3	3	3	4	3	4	3.5	4	3.5	3.25	3.25
570	69	1	6	2	1	1	7	4	5	4	1	0	1	0	0	1	0	1	0	0	4	4	4	3	5	4	5	5	5	4	4	4	4	3	4	4	2	3	4	4	4	3	3	4	3.75	4.75	4.25	3.75	3.25
605	64	1	5	2	3	3	6	5	5	3	1	0	1	1	1	0	0	1	0	0	4	3	3	4	3	3	3	3	3	2	3	2	4	3	4	4	3	3	4	3	4	3	3	4	3.5	3	2.5	3.75	3.25
613	78	2	1	3	2	2	1	4	4	3	0	0	0	1	0	0	1	0	1	0	4	4	5	4	4	3	4	4	2	3	2	2	3	3	3	3	4	4	3	2	4	4	4	2	4.25	3.75	2.25	3	3.25
163	89	2	1	1	5	5	4	7	5	3	1	0	0	0	0	0	0	0	1	0	4	4	4	4	3	3	4	4	4	4	2	4	4	3	4	5	3	3	4	3	4	4	3	4	4	3.5	3.5	4	3.25
403	60	2	3	5	3	3	3	5	5	1	1	0	1	0	0	1	0	0	1	0	4	4	4	4	5	4	4	5	2	3	3	3	4	2	3	3	3	4	3	3	4	3	4	4	4	4.5	2.75	3	3.25
630	85	2	6	3	1	1	6	3	2	5	1	0	0	0	1	0	1	1	0	0	3	4	4	3	4	3	3	3	3	4	3	3	4	3	4	4	3	4	3	3	4	4	3	4	3.5	3.25	3.25	3.75	3.25
639	64	2	6	5	4	4	2	3	4	3	0	0	0	1	1	0	0	1	0	1	3	3	3	3	3	3	3	3	3	3	3	3	4	3	4	5	3	4	3	3	3	4	4	4	3	3	3	4	3.25
81	74	2	1	1	5	5	5	4	5	2	0	1	1	1	0	0	1	0	0	0	3	4	4	3	3	3	3	4	3	4	3	5	4	3	4	4	3	3	4	3	4	4	3	5	3.5	3.25	3.75	3.75	3.25
362	86	1	2	3	4	4	6	5	2	3	1	0	0	1	1	1	0	1	0	0	4	3	3	3	3	3	3	4	4	3	4	3	4	5	4	5	3	3	3	4	4	4	4	4	3.25	3.25	3.5	4.5	3.25
405	60	1	3	5	3	3	4	4	3	2	1	1	0	1	0	1	0	0	0	0	3	3	4	4	5	5	5	5	5	5	5	5	4	3	4	3	3	3	3	4	4	4	4	4	3.5	5	5	3.5	3.25
433	61	2	3	2	2	2	5	7	1	3	1	0	0	1	0	0	0	0	1	1	2	2	3	3	4	4	3	4	4	4	3	5	3	3	3	3	4	3	3	3	4	4	4	4	2.5	3.75	4	3	3.25
456	62	1	1	3	1	1	6	1	5	5	0	0	1	1	0	0	1	0	0	1	3	3	3	4	4	3	4	4	4	3	4	3	3	3	5	5	3	3	3	4	5	3	4	4	3.25	3.75	3.5	4	3.25
645	63	1	1	2	6	6	6	4	2	5	0	1	0	1	0	0	1	0	0	1	3	3	4	5	4	4	4	5	3	3	3	3	4	4	4	4	3	3	4	3	4	4	4	4	3.75	4.25	3	4	3.25
666	83	1	3	5	4	4	1	3	4	2	0	0	0	1	1	1	0	0	0	1	4	5	4	4	5	3	4	4	5	4	4	3	3	2	4	4	3	3	4	3	4	4	4	4	4.25	4	4	3.25	3.25
507	83	2	1	2	1	1	7	7	5	3	1	0	0	0	1	0	0	1	1	0	5	4	4	4	4	4	4	4	5	4	4	4	5	4	5	5	3	3	4	3	4	4	5	4	4.25	4	4.25	4.75	3.25
529	81	1	1	5	5	5	4	1	1	4	1	1	0	0	0	1	0	1	0	0	4	4	4	4	2	2	2	3	2	3	3	3	4	3	5	4	3	3	3	4	4	5	4	4	4	2.25	2.75	4	3.25
583	89	1	6	1	1	1	3	7	2	1	0	1	0	0	0	0	1	1	0	0	5	3	4	3	3	2	3	3	3	3	3	3	4	3	4	4	2	3	4	4	5	3	4	5	3.75	2.75	3	3.75	3.25
323	78	2	1	4	5	5	6	6	2	2	1	1	0	0	0	0	1	0	1	0	4	4	4	3	4	4	5	5	2	4	2	3	5	4	3	4	3	3	3	4	5	4	4	5	3.75	4.5	2.75	4	3.25
622	76	1	3	2	2	2	3	1	1	3	0	0	1	1	0	1	0	0	0	0	3	3	3	3	4	4	3	5	3	4	3	4	4	3	3	4	4	2	4	3	5	4	4	5	3	4	3.5	3.5	3.25
301	65	1	1	2	4	4	7	7	5	3	0	0	0	1	1	0	1	0	0	1	4	4	4	3	4	4	4	4	3	4	2	4	3	4	5	5	3	2	3	5	5	4	5	5	3.75	4	3.25	4.25	3.25
353	87	2	6	4	4	4	5	3	4	5	1	0	0	0	0	0	0	1	1	0	3	2	2	3	3	3	4	4	3	3	3	3	3	3	3	4	3	4	3	4	2	1	3	2	2.5	3.5	3	3.25	3.5
61	66	2	3	5	6	6	3	3	3	5	0	1	1	0	0	1	0	0	0	1	3	3	4	3	3	4	3	4	4	5	4	4	3	4	2	2	3	3	4	4	1	4	2	2	3.25	3.5	4.25	2.75	3.5
140	70	2	1	3	6	6	5	2	4	3	0	1	0	0	0	0	0	1	0	1	3	2	3	3	4	4	4	5	4	3	2	3	5	3	4	4	3	3	4	4	2	3	2	2	2.75	4.25	3	4	3.5
566	75	2	1	2	4	4	6	1	3	1	1	0	0	1	0	1	0	1	0	0	4	3	4	3	3	4	3	3	4	3	4	4	4	4	4	5	3	3	4	4	2	2	2	3	3.5	3.25	3.75	4.25	3.5
43	87	1	6	3	5	5	1	2	2	1	1	1	1	0	0	0	0	1	0	0	4	4	2	2	3	3	3	3	2	4	5	5	4	4	4	4	3	4	3	4	3	2	3	2	3	3	4	4	3.5
148	64	1	2	5	4	4	7	7	1	2	0	1	0	0	0	1	0	0	0	1	3	2	3	1	3	3	3	3	3	3	2	3	3	3	3	3	3	4	3	4	3	3	2	2	2.25	3	2.75	3	3.5
262	76	2	3	4	2	2	3	6	3	4	0	0	0	1	1	1	0	1	0	0	3	2	3	3	3	4	2	3	3	2	2	2	5	3	3	5	3	4	3	4	3	3	2	2	2.75	3	2.25	4	3.5
532	85	2	3	1	5	5	3	7	1	4	1	1	1	0	1	0	0	0	0	1	2	2	3	3	2	2	2	1	3	4	3	3	3	3	3	3	3	4	3	4	2	3	3	2	2.5	1.75	3.25	3	3.5
540	79	2	6	5	1	1	2	1	5	4	1	0	0	1	0	0	1	0	1	0	3	3	4	4	5	4	5	4	3	3	4	3	4	3	3	4	3	3	4	4	2	2	3	3	3.5	4.5	3.25	3.5	3.5
564	67	2	1	3	3	3	1	6	4	1	0	1	0	0	1	0	1	0	0	0	4	3	4	3	3	3	3	2	3	2	3	4	4	3	4	5	3	3	4	4	3	2	3	2	3.5	2.75	3	4	3.5
11	78	2	1	3	5	5	3	2	3	4	1	1	0	0	1	0	1	1	0	0	2	2	4	3	3	3	3	4	3	2	4	3	4	4	5	3	3	4	4	3	4	2	3	2	2.75	3.25	3	4	3.5
112	89	2	3	2	5	5	6	1	1	5	0	1	0	1	0	1	0	1	0	0	4	4	3	3	5	3	4	4	3	3	3	4	5	4	4	4	3	4	3	4	3	3	2	3	3.5	4	3.25	4.25	3.5
136	60	1	3	1	5	5	6	4	3	1	0	1	0	0	0	0	1	0	0	1	4	3	3	4	4	4	5	4	3	4	4	4	4	3	3	4	3	3	4	4	3	2	3	3	3.5	4.25	3.75	3.5	3.5
247	86	2	2	2	5	5	7	6	5	5	0	1	1	0	1	1	0	0	0	0	3	2	3	3	4	3	4	4	3	3	2	3	4	4	3	4	4	4	3	3	3	3	3	2	2.75	3.75	2.75	3.75	3.5
250	64	1	1	5	1	1	5	7	2	4	0	0	0	0	0	0	0	1	0	0	4	4	3	3	3	3	3	3	3	3	4	3	4	3	4	3	3	4	3	4	3	3	2	3	3.5	3	3.25	3.5	3.5
278	76	1	1	2	5	5	4	3	1	1	0	1	1	1	0	0	1	0	1	0	4	3	3	4	1	2	2	2	3	4	3	3	4	3	3	5	3	4	3	4	3	2	3	3	3.5	1.75	3.25	3.75	3.5
292	85	1	1	3	4	4	7	6	3	3	1	1	0	0	1	0	1	0	0	0	4	3	3	4	4	4	4	3	3	2	3	3	4	2	3	4	3	3	4	4	3	2	3	3	3.5	3.75	2.75	3.25	3.5
332	67	1	3	5	5	5	3	4	4	2	0	0	1	1	1	0	0	1	1	0	4	4	3	4	5	4	5	4	3	3	2	3	3	3	3	4	3	4	3	4	3	2	3	3	3.75	4.5	2.75	3.25	3.5
393	77	2	6	5	3	3	5	4	1	5	0	1	0	1	0	1	0	1	0	0	3	3	4	3	2	3	3	2	3	2	3	3	3	3	2	2	3	4	4	3	3	2	3	3	3.25	2.5	2.75	2.5	3.5
416	75	2	1	5	6	6	4	6	2	1	0	1	0	0	1	0	0	1	1	0	4	3	4	4	3	3	4	4	3	4	3	3	4	4	4	5	3	4	4	3	3	2	3	3	3.75	3.5	3.25	4.25	3.5
503	85	2	1	1	3	3	1	4	3	5	0	0	1	1	0	0	1	1	0	0	3	3	3	3	2	2	2	2	3	4	4	3	3	2	2	3	3	4	3	4	3	2	2	4	3	2	3.5	2.5	3.5
600	80	1	1	1	2	2	2	1	5	3	0	1	0	1	0	0	0	0	1	1	4	3	3	4	2	3	3	3	1	3	2	3	3	3	3	4	3	4	4	3	3	2	3	3	3.5	2.75	2.25	3.25	3.5
670	87	1	6	5	6	6	5	4	1	4	1	0	0	0	1	1	0	0	0	1	4	3	5	4	3	3	4	4	3	3	2	3	3	4	4	4	3	4	4	3	3	2	3	3	4	3.5	2.75	3.75	3.5
9	66	1	3	1	5	5	1	1	3	3	0	1	0	0	0	1	0	0	0	1	4	4	3	5	4	4	3	3	3	3	3	3	3	3	4	3	3	3	4	4	2	3	4	3	4	3.5	3	3.25	3.5
50	78	1	3	5	6	6	1	1	3	5	0	1	0	0	0	0	0	0	1	1	2	4	2	3	3	3	4	3	2	3	2	2	3	2	2	2	4	4	3	3	2	3	4	3	2.75	3.25	2.25	2.25	3.5
174	64	2	3	4	5	5	2	3	2	4	0	0	0	1	1	1	0	1	0	0	5	4	5	3	4	4	4	5	4	4	5	4	5	4	5	5	3	3	4	4	3	3	3	3	4.25	4.25	4.25	4.75	3.5
179	64	2	6	2	5	5	7	5	1	4	1	1	0	1	0	0	0	1	0	0	4	3	4	3	4	3	4	4	3	3	2	3	4	3	4	3	3	3	4	4	3	3	3	3	3.5	3.75	2.75	3.5	3.5
199	64	2	1	3	4	4	4	6	4	3	0	1	0	0	1	0	0	0	1	1	5	3	4	4	4	2	3	3	3	3	3	4	3	3	3	4	3	4	4	3	3	3	3	3	4	3	3.25	3.25	3.5
206	63	2	6	2	1	1	7	2	1	1	1	1	0	1	0	1	0	0	0	1	4	4	3	4	3	4	5	4	2	3	3	3	5	3	4	4	4	3	3	4	4	3	2	3	3.75	4	2.75	4	3.5
207	72	2	1	3	1	1	1	1	2	1	0	0	1	0	1	0	0	1	1	0	4	4	3	4	3	2	4	4	3	3	4	3	4	3	4	3	4	3	3	4	3	2	3	4	3.75	3.25	3.25	3.5	3.5
223	71	1	3	5	2	2	1	1	3	2	0	0	0	1	0	1	0	0	1	0	3	3	3	2	3	2	3	3	4	3	4	3	3	2	2	4	2	4	4	4	4	2	3	3	2.75	2.75	3.5	2.75	3.5
242	68	1	3	2	4	4	3	1	5	1	0	0	0	1	1	0	1	0	1	0	3	4	3	4	4	4	4	3	4	3	4	3	2	3	3	3	3	4	4	3	3	3	3	3	3.5	3.75	3.5	2.75	3.5
374	83	1	3	1	6	6	1	7	3	1	0	0	1	1	0	1	0	0	0	0	4	3	3	4	4	4	4	4	4	4	4	3	3	2	3	4	3	4	4	3	3	2	3	4	3.5	4	3.75	3	3.5
412	66	1	3	3	2	2	5	5	1	1	0	1	0	1	0	0	0	0	0	1	2	3	3	3	3	2	3	3	3	3	3	3	5	4	4	5	3	4	3	4	4	2	2	4	2.75	2.75	3	4.5	3.5
468	79	2	2	3	4	4	7	5	4	5	0	1	0	0	0	0	0	0	1	1	4	3	3	4	4	2	3	5	3	3	4	4	3	4	4	4	3	4	4	3	4	2	3	3	3.5	3.5	3.5	3.75	3.5
558	72	1	6	5	2	2	1	4	3	2	0	0	1	1	1	0	0	1	1	0	3	3	3	3	4	4	4	4	4	4	4	4	5	3	5	4	3	3	4	4	3	3	3	3	3	4	4	4.25	3.5
573	76	1	3	3	1	1	3	7	2	3	0	1	0	0	0	1	1	0	0	0	2	2	3	3	3	3	4	4	3	3	3	2	4	4	5	4	3	3	4	4	3	3	3	3	2.5	3.5	2.75	4.25	3.5
625	89	1	1	1	6	6	6	5	5	3	1	0	0	0	1	0	1	0	0	1	4	4	3	4	3	5	3	4	4	4	3	3	3	3	2	3	3	4	3	4	3	3	3	3	3.75	3.75	3.5	2.75	3.5
71	80	1	2	4	1	1	5	1	4	1	0	1	0	0	1	0	0	1	1	0	1	3	3	3	2	4	3	3	3	3	4	4	3	3	1	2	3	4	4	3	4	4	3	2	2.5	3	3.5	2.25	3.5
89	61	1	1	4	6	2	1	3	2	5	1	0	0	1	0	0	0	1	1	0	3	4	4	4	4	3	3	3	2	3	3	3	4	3	4	3	3	3	3	5	4	3	3	3	3.75	3.25	2.75	3.5	3.5
99	71	2	3	5	6	6	4	5	2	2	0	0	0	0	1	0	1	1	0	0	3	3	3	3	2	1	3	2	2	3	3	4	2	2	1	2	4	4	3	3	4	3	3	3	3	2	3	1.75	3.5
109	82	1	3	4	3	3	5	6	3	2	1	1	0	0	0	1	0	0	0	0	4	3	3	4	4	3	4	4	4	4	4	4	3	3	3	4	3	3	4	4	3	3	3	4	3.5	3.75	4	3.25	3.5
176	73	1	3	4	2	2	1	3	3	2	0	0	1	1	0	1	1	0	0	0	3	3	4	3	4	3	4	4	4	4	4	4	5	3	3	5	3	4	4	3	3	3	3	4	3.25	3.75	4	4	3.5
225	89	2	6	4	2	2	7	7	1	4	0	0	1	1	0	0	1	0	0	1	4	3	3	4	3	3	3	4	3	3	2	3	4	3	3	3	3	3	4	4	4	3	3	3	3.5	3.25	2.75	3.25	3.5
230	87	1	6	3	1	1	3	1	4	3	0	1	0	0	0	0	1	0	1	0	5	4	4	5	4	4	4	5	5	4	4	4	5	4	5	4	3	3	4	4	3	3	4	3	4.5	4.25	4.25	4.5	3.5
335	67	2	1	4	1	1	5	5	1	1	1	1	1	0	1	1	1	0	0	0	5	3	4	5	3	3	3	4	4	4	3	3	4	3	3	4	3	3	4	4	3	3	4	3	4.25	3.25	3.5	3.5	3.5
421	82	2	6	3	5	5	4	4	3	1	0	0	0	0	0	0	1	1	0	0	4	4	3	4	5	4	5	3	4	4	4	4	4	4	4	4	4	3	3	4	3	3	3	4	3.75	4.25	4	4	3.5
425	65	1	1	4	4	4	2	5	4	1	0	1	0	1	0	0	1	0	0	1	4	4	3	3	3	3	3	4	4	4	4	4	4	4	5	5	2	4	4	4	3	3	3	4	3.5	3.25	4	4.5	3.5
426	65	1	1	2	6	6	3	3	3	4	1	0	0	0	0	0	1	0	0	1	3	2	3	3	4	3	3	3	5	3	4	3	3	3	3	3	4	3	3	4	3	3	3	4	2.75	3.25	3.75	3	3.5
487	61	1	5	4	1	1	3	6	5	3	0	1	0	0	1	1	0	1	0	0	3	1	3	3	5	5	4	4	4	2	2	3	2	3	3	4	3	3	3	5	3	3	3	4	2.5	4.5	2.75	3	3.5
491	85	1	2	4	2	2	7	1	5	2	0	0	0	1	1	1	0	0	1	0	3	3	3	3	1	3	2	2	3	3	4	3	2	2	2	2	3	3	4	4	3	4	3	3	3	2	3.25	2	3.5
494	60	1	1	2	6	6	4	6	1	4	1	0	0	1	0	0	0	0	1	0	4	3	3	3	5	4	5	4	3	3	2	3	4	3	5	5	3	4	3	4	4	3	3	3	3.25	4.5	2.75	4.25	3.5
562	62	1	3	2	1	1	7	5	2	2	1	0	0	0	1	0	0	1	1	0	3	2	2	2	5	4	4	4	3	3	3	4	5	4	4	4	4	4	3	3	4	3	3	3	2.25	4.25	3.25	4.25	3.5
581	85	1	6	4	2	2	5	7	1	4	0	0	0	1	1	0	0	1	0	0	3	4	4	4	4	3	5	4	3	3	3	3	3	3	3	4	3	3	4	4	4	3	3	3	3.75	4	3	3.25	3.5
646	61	1	3	1	2	2	6	3	1	3	1	0	0	0	0	0	0	0	1	1	4	3	4	3	5	4	5	4	2	3	3	2	4	4	5	4	3	4	3	4	3	3	3	4	3.5	4.5	2.5	4.25	3.5
697	67	2	1	4	5	5	7	3	5	4	0	1	0	0	0	0	1	0	0	0	4	4	4	4	3	4	4	3	4	3	3	3	3	3	4	4	3	3	4	4	3	4	3	3	4	3.5	3.25	3.5	3.5
80	67	1	1	3	5	5	4	5	1	4	1	1	0	1	0	1	0	0	1	0	4	4	4	4	3	3	4	4	3	3	4	4	4	4	4	4	3	4	4	3	4	3	4	3	4	3.5	3.5	4	3.5
153	87	2	2	3	4	4	6	2	1	3	0	0	0	0	1	1	0	0	1	0	5	4	4	4	5	5	5	5	5	4	4	5	3	3	3	3	4	3	4	3	5	3	3	3	4.25	5	4.5	3	3.5
252	78	2	3	4	4	4	1	2	1	1	0	1	1	1	1	0	0	0	1	0	3	3	3	4	5	4	4	4	2	3	3	2	2	3	4	4	3	4	4	3	4	3	3	4	3.25	4.25	2.5	3.25	3.5
273	64	1	2	5	3	3	4	5	1	5	0	0	0	1	0	1	0	0	0	1	3	3	3	3	3	3	4	3	3	3	3	3	4	3	3	3	3	3	4	4	4	3	3	4	3	3.25	3	3.25	3.5
317	88	2	1	3	4	4	1	5	1	5	1	0	1	1	0	1	0	0	1	0	4	3	3	4	3	4	4	3	4	5	3	5	4	4	3	4	3	3	4	4	4	3	3	4	3.5	3.5	4.25	3.75	3.5
349	85	1	6	1	1	1	7	2	5	1	0	0	1	1	1	1	0	0	1	0	4	3	3	4	4	3	3	3	2	2	3	3	4	3	3	4	4	4	3	3	3	4	3	4	3.5	3.25	2.5	3.5	3.5
388	89	2	6	5	1	1	7	1	4	5	1	0	0	1	0	0	1	0	0	1	4	3	3	3	2	3	4	2	4	3	4	3	5	4	4	5	3	3	4	4	4	4	3	3	3.25	2.75	3.5	4.5	3.5
401	68	1	6	1	6	6	5	2	2	2	1	0	0	0	0	1	0	0	0	0	3	3	4	4	5	3	3	3	3	3	3	3	4	4	4	5	2	4	3	5	4	3	4	3	3.5	3.5	3	4.25	3.5
418	86	2	1	2	6	6	5	5	2	2	0	0	0	1	1	1	0	0	0	1	3	3	4	3	4	4	4	5	2	4	3	2	2	2	2	3	3	3	4	4	4	4	3	3	3.25	4.25	2.75	2.25	3.5
438	74	1	3	5	3	3	3	5	5	2	1	0	0	0	1	1	1	0	0	0	3	1	2	3	3	3	3	3	3	3	3	2	2	2	3	3	3	4	3	4	3	4	4	3	2.25	3	2.75	2.5	3.5
478	85	2	1	3	6	6	3	7	4	5	0	1	0	1	0	0	1	0	0	1	3	4	4	4	4	5	4	4	4	3	4	3	3	4	4	4	3	3	4	4	4	3	3	4	3.75	4.25	3.5	3.75	3.5
621	74	1	6	4	3	3	5	2	5	1	0	0	0	1	0	0	0	0	1	1	3	3	3	4	4	4	3	4	4	3	3	4	5	4	4	4	3	3	3	5	4	3	4	3	3.25	3.75	3.5	4.25	3.5
644	64	2	3	5	6	1	7	3	2	5	0	0	0	1	0	1	0	1	0	0	4	3	4	4	3	3	3	4	2	4	3	3	4	3	3	4	3	3	4	4	4	3	3	4	3.75	3.25	3	3.5	3.5
682	69	2	1	5	2	2	1	1	5	5	0	0	0	1	1	1	0	1	0	0	5	3	4	4	3	2	4	3	4	3	4	4	3	3	4	5	3	3	4	4	4	3	4	3	4	3	3.75	3.75	3.5
8	80	2	1	1	2	2	6	3	1	5	1	1	0	0	0	0	1	0	0	1	2	3	4	5	4	5	4	4	4	4	5	5	4	4	4	4	3	5	4	2	5	5	3	2	3.5	4.25	4.5	4	3.5
91	65	1	3	5	3	3	7	1	5	5	0	1	0	0	0	0	0	1	0	1	4	3	4	3	3	3	2	3	3	3	3	3	3	2	4	3	3	4	3	4	3	4	4	4	3.5	2.75	3	3	3.5
142	76	2	6	4	6	6	1	7	4	2	1	0	0	0	1	1	0	1	0	0	4	4	4	4	5	3	5	4	3	3	3	3	5	4	4	5	3	4	3	4	4	4	4	3	4	4.25	3	4.5	3.5
204	70	1	3	5	5	5	2	4	2	2	1	0	0	0	0	0	1	0	0	1	3	2	3	2	2	3	3	2	2	2	2	3	3	2	4	4	4	2	4	4	4	3	4	4	2.5	2.5	2.25	3.25	3.5
246	67	2	6	4	6	6	5	2	1	4	0	0	1	0	1	0	1	0	0	0	3	3	3	3	4	3	3	3	3	4	2	3	3	3	3	3	3	4	3	4	4	4	4	3	3	3.25	3	3	3.5
285	60	2	1	5	6	6	2	6	3	3	1	0	1	1	0	1	1	0	0	0	3	2	3	3	4	4	5	4	5	5	4	4	5	4	5	4	3	3	3	5	5	3	3	4	2.75	4.25	4.5	4.5	3.5
299	86	2	3	5	2	2	1	3	3	2	0	0	0	1	1	0	0	0	1	0	3	3	4	4	3	2	3	3	4	4	3	3	5	3	4	5	3	3	5	3	4	3	4	4	3.5	2.75	3.5	4.25	3.5
343	89	1	3	4	1	1	2	4	2	5	1	0	1	1	0	0	1	0	0	1	3	2	4	4	4	4	4	4	4	5	3	3	4	3	4	4	3	3	4	4	3	4	4	4	3.25	4	3.75	3.75	3.5
402	63	1	6	2	5	5	4	2	3	3	0	1	0	1	1	0	0	1	0	1	5	4	5	5	5	3	4	4	4	3	4	3	4	4	4	5	3	3	4	4	3	4	4	4	4.75	4	3.5	4.25	3.5
439	60	2	1	5	4	4	5	5	4	3	1	1	0	0	0	1	0	1	0	0	4	3	4	5	5	4	5	5	4	4	4	4	4	3	3	4	3	4	3	4	4	4	4	3	4	4.75	4	3.5	3.5
450	87	2	2	3	3	3	7	1	2	3	0	1	0	0	0	1	0	0	0	1	4	3	4	4	3	4	5	4	4	4	4	4	5	4	4	4	3	3	4	4	3	4	4	4	3.75	4	4	4.25	3.5
482	83	2	2	2	6	6	2	5	1	1	1	1	0	0	0	0	1	0	0	0	4	4	3	3	2	3	3	3	3	3	4	4	2	3	3	3	3	4	3	4	5	2	3	5	3.5	2.75	3.5	2.75	3.5
493	67	1	1	1	1	1	7	6	3	3	1	0	0	0	0	1	1	0	0	0	4	4	4	4	4	2	4	3	5	5	5	5	3	3	3	4	3	3	4	4	4	4	4	3	4	3.25	5	3.25	3.5
522	78	1	3	5	2	2	3	6	4	1	0	0	0	0	1	0	1	0	0	1	4	4	4	4	4	4	5	4	4	4	4	4	4	4	4	4	3	3	4	4	4	4	3	4	4	4.25	4	4	3.5
567	72	2	1	5	5	5	6	7	5	3	1	1	0	0	1	1	0	0	0	0	3	3	3	3	5	5	5	5	4	4	4	5	3	2	3	3	3	4	3	4	4	3	4	4	3	5	4.25	2.75	3.5
572	78	1	1	4	6	6	3	1	3	1	0	1	0	0	0	1	0	0	0	0	3	2	3	3	5	4	5	4	3	4	2	4	5	4	5	5	3	3	4	4	4	4	3	4	2.75	4.5	3.25	4.75	3.5
652	60	1	1	1	4	4	2	4	3	5	1	0	0	0	0	0	0	1	0	1	2	3	3	3	3	3	3	4	3	3	4	3	4	4	4	4	3	4	4	3	4	4	4	3	2.75	3.25	3.25	4	3.5
105	75	1	1	4	5	5	2	2	5	2	1	1	0	0	0	0	0	1	0	1	4	3	4	4	3	3	3	2	4	3	5	4	5	3	4	5	2	3	4	5	4	3	4	5	3.75	2.75	4	4.25	3.5
215	72	2	1	3	4	4	3	5	3	5	0	1	0	1	0	0	1	0	0	1	5	4	5	4	5	5	5	5	4	5	5	4	5	4	5	5	3	3	4	4	4	4	4	4	4.5	5	4.5	4.75	3.5
261	79	2	3	4	3	3	6	2	2	4	1	0	0	1	0	1	0	0	0	1	3	2	3	3	4	4	4	5	2	2	4	2	4	3	3	4	3	3	4	4	4	4	4	4	2.75	4.25	2.5	3.5	3.5
271	62	2	1	4	1	1	2	5	1	2	0	1	0	0	0	0	0	1	0	1	4	3	4	4	4	4	4	4	3	3	4	4	3	3	3	3	3	4	3	4	5	3	4	4	3.75	4	3.5	3	3.5
290	80	2	1	1	6	6	4	3	5	2	1	1	1	0	0	1	0	1	0	0	4	4	5	5	5	4	4	5	3	4	4	5	3	3	4	5	3	4	4	3	4	5	3	4	4.5	4.5	4	3.75	3.5
355	61	2	1	2	1	1	5	5	5	3	1	1	0	0	0	0	0	1	1	0	4	4	4	4	4	3	4	3	3	3	3	2	4	3	3	4	4	3	4	3	3	4	4	5	4	3.5	2.75	3.5	3.5
385	89	2	1	2	2	2	6	3	1	1	1	0	0	0	1	0	1	0	1	0	4	4	4	4	3	2	3	3	4	5	4	4	5	4	5	5	3	4	3	4	4	4	4	4	4	2.75	4.25	4.75	3.5
513	63	1	1	4	3	3	7	7	5	3	0	0	1	1	1	0	1	0	1	0	4	3	3	4	4	4	5	3	4	4	3	5	4	3	3	5	2	4	4	4	4	4	4	4	3.5	4	4	3.75	3.5
675	70	1	3	5	4	4	1	5	1	2	0	0	0	0	1	1	0	1	0	0	3	4	3	3	4	3	4	4	4	3	3	3	4	3	3	4	3	3	4	4	5	3	3	5	3.25	3.75	3.25	3.5	3.5
14	70	2	1	2	1	1	2	5	3	3	0	0	0	1	1	1	0	0	1	0	5	4	5	5	5	5	5	4	4	3	5	5	4	5	4	4	2	2	5	5	5	3	5	4	4.75	4.75	4.25	4.25	3.5
106	74	1	6	3	1	1	1	6	4	3	0	1	1	0	0	1	0	0	0	0	4	4	4	4	5	4	4	5	4	3	3	4	3	3	4	4	4	3	3	4	5	3	4	5	4	4.5	3.5	3.5	3.5
229	82	1	1	5	5	5	6	4	1	3	0	0	0	1	0	0	0	1	1	0	5	4	4	4	5	4	5	4	4	5	4	4	4	4	5	5	3	4	3	4	5	4	4	4	4.25	4.5	4.25	4.5	3.5
404	63	1	3	4	5	5	7	4	5	1	0	0	0	1	1	0	0	1	0	0	3	4	4	4	3	3	5	5	4	4	4	3	4	3	4	4	3	3	3	5	5	4	4	4	3.75	4	3.75	3.75	3.5
455	65	1	6	2	4	4	1	6	4	1	1	0	0	0	0	0	1	0	0	1	3	3	3	3	4	5	5	4	3	3	4	3	4	4	5	5	3	4	4	3	4	5	4	4	3	4.5	3.25	4.5	3.5
508	72	2	1	5	5	5	6	4	5	1	0	1	0	0	0	0	1	1	0	0	4	3	4	3	5	4	4	4	3	3	3	4	3	3	3	4	4	4	3	3	4	5	4	4	3.5	4.25	3.25	3.25	3.5
599	72	2	2	2	5	5	4	3	2	3	1	1	0	0	0	1	0	0	0	0	3	4	4	5	4	5	5	5	5	5	5	5	3	4	3	5	3	4	4	3	5	4	4	4	4	4.75	5	3.75	3.5
623	89	1	3	5	1	1	1	6	2	3	0	0	0	1	1	0	1	1	0	0	3	3	2	3	3	3	3	3	3	4	4	4	5	4	4	5	2	4	3	5	5	4	4	4	2.75	3	3.75	4.5	3.5
56	64	1	3	4	6	6	4	7	1	3	1	0	0	1	0	0	0	0	0	1	2	4	4	3	3	4	4	3	4	4	4	4	3	3	4	3	4	3	4	3	5	5	5	3	3.25	3.5	4	3.25	3.5
107	67	2	3	4	1	1	1	1	1	2	0	1	0	0	0	0	1	0	1	0	5	4	4	4	3	3	4	4	4	3	3	3	5	3	5	5	3	3	4	4	5	4	4	5	4.25	3.5	3.25	4.5	3.5
108	73	2	1	4	2	2	5	4	4	4	1	0	1	1	0	0	1	0	1	0	4	3	4	4	2	4	3	3	3	4	4	3	4	3	3	4	3	4	3	4	5	5	4	4	3.75	3	3.5	3.5	3.5
208	66	2	1	2	4	4	7	2	2	4	0	0	0	1	0	0	0	0	1	1	4	4	4	4	5	4	4	4	4	4	3	4	5	3	4	4	3	4	4	3	5	4	4	5	4	4.25	3.75	4	3.5
361	64	1	1	5	5	5	7	5	4	4	0	0	1	0	1	0	0	1	0	1	5	4	4	4	4	5	5	5	4	4	4	3	4	3	3	3	3	3	4	4	5	4	4	5	4.25	4.75	3.75	3.25	3.5
398	62	1	6	1	3	3	6	1	4	1	0	1	1	0	0	0	0	0	0	1	3	3	4	4	4	3	4	4	3	4	2	4	4	3	4	4	3	3	4	4	4	4	5	5	3.5	3.75	3.25	3.75	3.5
533	89	2	2	3	1	1	6	6	4	2	1	1	0	0	1	0	1	0	1	0	4	4	4	4	4	3	5	5	4	4	3	4	5	4	5	5	3	4	4	3	5	5	3	5	4	4.25	3.75	4.75	3.5
126	72	1	3	1	3	3	4	2	4	3	1	0	0	1	1	0	1	0	0	0	4	3	2	3	3	2	2	3	4	3	3	4	2	3	3	4	3	4	4	4	3	1	2	2	3	2.5	3.5	3	3.75
57	78	2	2	2	5	5	6	2	4	4	0	1	0	1	1	1	0	1	0	0	2	2	3	3	3	3	2	4	3	4	4	3	2	2	2	2	4	5	3	3	2	1	3	3	2.5	3	3.5	2	3.75
184	86	1	3	5	3	3	1	7	2	5	0	1	0	0	1	1	0	0	1	0	3	3	3	4	5	5	5	5	3	3	3	3	4	3	3	4	3	3	4	5	2	2	3	3	3.25	5	3	3.5	3.75
519	75	2	6	4	2	2	6	7	3	5	1	0	0	0	1	0	0	1	1	0	5	4	4	3	3	3	3	4	3	4	3	4	3	3	4	4	3	4	3	5	3	2	2	3	4	3.25	3.5	3.5	3.75
556	63	1	3	1	5	5	1	1	3	2	1	0	0	1	1	1	0	0	0	0	3	3	3	2	3	3	3	3	3	4	4	4	3	2	3	4	3	4	4	4	3	2	2	3	2.75	3	3.75	3	3.75
606	81	1	3	1	3	3	7	7	4	2	0	1	0	0	0	0	0	0	1	1	4	3	3	3	4	2	3	3	3	3	3	2	3	3	2	4	3	4	4	4	3	2	3	2	3.25	3	2.75	3	3.75
10	85	1	1	3	1	1	4	7	5	4	1	0	0	1	0	0	0	1	0	1	2	3	3	4	3	3	5	4	5	3	3	4	4	4	2	4	3	3	5	4	1	2	5	3	3	3.75	3.75	3.5	3.75
79	88	2	1	2	3	3	6	4	1	3	1	1	0	1	0	0	0	0	1	1	4	2	2	2	2	1	3	3	4	3	3	4	3	3	3	3	3	4	4	4	2	2	3	4	2.5	2.25	3.5	3	3.75
95	81	2	2	4	4	4	1	2	3	2	1	0	0	0	1	0	1	1	0	0	4	3	4	5	4	4	5	4	3	3	2	2	4	3	3	4	4	3	4	4	2	3	3	3	4	4.25	2.5	3.5	3.75
495	68	1	3	3	2	2	7	5	2	3	0	0	0	1	1	0	0	1	0	0	4	3	2	4	4	2	3	3	5	4	4	4	3	3	2	3	4	3	4	4	2	3	3	3	3.25	3	4.25	2.75	3.75
604	66	2	1	4	2	2	6	7	3	3	0	0	1	0	0	1	0	0	1	0	2	2	2	3	2	3	3	4	3	3	3	3	2	1	2	3	3	4	4	4	3	2	3	3	2.25	3	3	2	3.75
629	75	1	6	2	2	2	7	5	1	4	0	1	0	0	0	1	0	1	0	0	3	3	4	3	5	5	4	3	3	3	3	2	5	4	5	5	3	4	4	4	4	2	3	2	3.25	4.25	2.75	4.75	3.75
634	66	1	3	4	5	5	6	1	5	2	1	0	1	0	0	0	1	0	1	0	4	4	5	4	4	3	5	4	4	4	3	3	3	4	3	4	3	4	3	5	2	2	3	4	4.25	4	3.5	3.5	3.75
635	63	1	3	5	2	2	4	3	3	5	1	0	0	1	1	0	1	0	0	1	3	4	4	4	3	3	4	5	2	3	2	2	4	4	4	5	4	4	4	3	2	3	3	3	3.75	3.75	2.25	4.25	3.75
24	83	1	6	3	4	4	6	7	4	4	1	1	0	0	0	0	1	0	0	0	3	4	3	3	5	5	4	5	3	3	3	4	3	3	5	5	4	4	3	4	4	2	3	3	3.25	4.75	3.25	4	3.75
34	81	2	1	2	6	2	5	2	2	2	1	0	0	0	0	0	1	1	0	0	5	5	2	3	3	4	3	3	1	2	3	3	3	3	4	4	4	3	4	4	3	3	4	2	3.75	3.25	2.25	3.5	3.75
62	77	2	3	1	5	5	2	6	5	3	0	0	0	1	1	0	1	1	0	0	5	5	4	3	4	5	3	4	4	4	3	4	4	3	4	5	5	5	2	3	2	2	4	4	4.25	4	3.75	4	3.75
280	61	2	1	1	4	4	7	2	3	1	0	0	0	1	0	0	1	1	0	0	3	4	3	3	3	1	3	3	4	4	4	4	2	2	2	3	3	4	4	4	4	2	3	3	3.25	2.5	4	2.25	3.75
297	70	2	3	1	1	1	4	1	1	3	1	1	0	0	1	0	1	0	0	1	3	3	2	3	4	4	5	4	3	3	2	2	4	3	4	4	3	4	4	4	3	3	3	3	2.75	4.25	2.5	3.75	3.75
373	81	1	1	3	3	3	4	5	2	2	1	0	0	1	1	0	0	1	0	0	4	3	3	4	3	3	4	4	4	4	2	3	3	2	3	2	4	4	3	4	4	2	3	3	3.5	3.5	3.25	2.5	3.75
428	78	1	1	3	5	5	7	2	1	2	1	0	0	0	0	0	1	0	0	1	4	4	4	4	3	3	2	4	2	3	3	3	4	3	4	5	3	3	5	4	3	3	3	3	4	3	2.75	4	3.75
452	88	2	1	3	3	3	5	7	5	5	1	1	0	0	1	0	0	1	1	0	3	4	3	3	3	3	3	3	3	3	3	2	3	3	3	3	4	4	3	4	3	3	2	4	3.25	3	2.75	3	3.75
13	70	2	3	3	4	4	4	7	3	1	0	1	0	1	1	1	0	0	0	1	2	4	3	2	3	4	4	4	2	1	1	3	2	2	3	2	4	5	3	3	3	3	4	3	2.75	3.75	1.75	2.25	3.75
54	84	2	1	5	5	5	4	5	1	4	1	0	0	0	0	1	0	1	0	0	2	3	4	4	4	5	4	3	3	3	4	3	3	2	2	3	4	4	3	4	4	3	3	3	3.25	4	3.25	2.5	3.75
58	66	2	3	2	5	5	7	1	2	3	0	0	0	1	1	0	1	0	0	1	2	2	2	2	4	5	4	5	3	2	3	3	3	4	4	3	4	3	4	4	4	2	4	3	2	4.5	2.75	3.5	3.75
75	74	1	3	4	2	2	7	3	3	5	0	0	0	0	0	1	0	0	1	0	3	3	3	4	3	1	3	3	3	3	2	3	4	5	3	3	3	4	4	4	3	3	4	3	3.25	2.5	2.75	3.75	3.75
212	87	1	2	5	4	4	1	5	1	5	0	1	1	0	0	0	0	1	0	1	3	4	3	3	4	3	2	3	3	3	2	3	5	4	5	4	4	4	3	4	4	3	3	3	3.25	3	2.75	4.5	3.75
358	89	2	1	4	1	1	4	5	4	1	1	0	1	0	1	1	0	0	0	0	4	4	4	4	4	3	5	5	4	3	3	4	4	4	4	4	4	4	4	3	3	3	3	4	4	4.25	3.5	4	3.75
375	60	2	1	1	5	5	5	1	5	2	1	0	0	1	1	1	0	0	0	0	3	4	4	3	4	4	4	4	4	4	4	4	3	4	4	4	4	4	4	3	4	3	3	3	3.5	4	4	3.75	3.75
481	73	2	1	4	3	3	3	7	5	2	0	0	0	1	1	1	0	0	1	0	4	4	3	3	3	2	2	3	3	3	3	2	2	3	3	3	3	4	4	4	4	3	3	3	3.5	2.5	2.75	2.75	3.75
501	69	2	6	1	2	2	5	5	5	3	1	1	0	0	0	0	0	1	1	0	3	2	3	3	5	4	4	5	5	3	4	4	3	2	3	3	3	4	4	4	4	2	3	4	2.75	4.5	4	2.75	3.75
554	64	2	3	2	2	2	5	6	1	1	1	1	0	0	0	0	0	0	0	1	4	3	4	5	5	5	5	5	4	4	3	2	4	3	4	4	3	3	5	4	4	3	3	3	4	5	3.25	3.75	3.75
596	75	1	6	4	3	3	5	4	1	1	0	0	0	1	1	0	1	0	0	1	4	3	4	4	4	5	5	4	3	3	4	3	3	3	3	4	4	3	4	4	3	4	3	3	3.75	4.5	3.25	3.25	3.75
695	76	2	3	3	4	4	4	6	4	5	0	1	0	1	0	0	0	1	0	0	3	1	2	3	3	2	3	3	5	4	5	4	4	4	4	4	3	4	4	4	3	3	3	4	2.25	2.75	4.5	4	3.75
28	61	2	6	1	5	5	3	5	4	5	1	0	0	1	0	0	1	0	1	0	3	4	5	5	3	5	2	3	4	4	5	4	4	4	5	4	3	5	3	4	3	3	5	3	4.25	3.25	4.25	4.25	3.75
113	67	1	1	5	1	1	3	3	4	2	0	0	0	0	0	0	0	1	0	1	4	5	3	4	5	4	4	5	4	3	3	3	3	3	4	5	4	4	4	3	4	4	3	3	4	4.5	3.25	3.75	3.75
201	66	2	1	1	2	2	1	1	2	1	0	1	0	1	0	0	1	1	0	0	3	3	3	3	3	4	4	3	4	3	4	4	4	4	5	4	3	4	3	5	4	3	3	4	3	3.5	3.75	4.25	3.75
226	89	1	6	1	5	5	4	4	1	3	0	0	0	0	1	1	0	0	0	0	4	2	3	3	4	3	3	3	3	4	4	3	3	4	4	4	3	4	4	4	5	2	3	4	3	3.25	3.5	3.75	3.75
286	60	1	3	3	2	2	3	1	5	4	1	0	0	1	0	1	0	1	0	0	5	5	4	5	5	4	5	5	3	4	3	3	3	3	3	3	3	3	5	4	3	4	3	4	4.75	4.75	3.25	3	3.75
440	64	2	1	5	4	4	2	6	2	3	0	0	0	1	1	0	0	1	1	0	4	4	2	4	3	3	4	4	3	4	3	3	4	4	5	5	4	3	4	4	4	3	3	4	3.5	3.5	3.25	4.5	3.75
459	64	1	2	1	2	2	6	2	1	5	1	0	0	1	0	1	0	0	0	1	4	4	4	4	4	3	3	5	4	4	3	2	3	3	4	5	3	4	4	4	4	3	3	4	4	3.75	3.25	3.75	3.75
473	62	1	1	3	1	1	3	4	4	3	0	1	0	1	0	1	0	1	0	0	3	3	2	3	2	2	3	3	4	3	4	4	4	3	3	4	4	4	4	3	4	4	3	3	2.75	2.5	3.75	3.5	3.75
571	89	2	6	5	5	5	6	1	1	5	0	1	1	1	0	1	0	0	1	0	3	3	3	3	3	2	3	3	3	3	2	3	3	2	3	3	4	4	3	4	3	4	4	3	3	2.75	2.75	2.75	3.75
580	64	1	1	4	6	6	5	7	3	5	0	0	0	0	1	0	1	0	0	1	4	4	3	4	3	2	3	3	5	5	5	4	3	3	4	4	3	4	4	4	4	3	3	4	3.75	2.75	4.75	3.5	3.75
115	75	2	3	3	2	2	4	6	1	3	1	0	1	0	1	0	1	1	0	0	3	4	4	4	4	5	4	4	4	3	4	4	4	3	4	5	3	4	4	4	4	3	3	5	3.75	4.25	3.75	4	3.75
264	76	1	1	5	1	1	4	6	3	2	0	1	0	1	0	0	1	0	0	1	4	3	4	3	5	5	4	4	3	3	3	4	4	4	3	5	4	4	4	3	4	3	3	5	3.5	4.5	3.25	4	3.75
303	64	2	4	3	2	2	3	6	1	5	1	0	0	1	0	0	1	0	0	0	3	3	3	4	4	4	4	4	3	3	2	3	3	3	4	4	3	4	5	3	4	3	3	5	3.25	4	2.75	3.5	3.75
400	88	1	2	2	4	4	4	1	3	4	0	1	0	1	0	0	1	0	1	0	4	3	3	4	5	3	3	3	4	4	4	3	4	3	3	4	3	4	3	5	4	3	4	4	3.5	3.5	3.75	3.5	3.75
453	73	1	6	3	2	2	1	6	5	3	1	0	0	0	1	0	0	0	1	1	4	4	4	4	2	4	3	4	3	3	3	3	3	3	3	4	3	4	3	5	4	4	3	4	4	3.25	3	3.25	3.75
536	85	1	2	4	4	4	7	6	3	1	1	0	0	1	0	1	0	0	1	0	4	3	4	3	3	3	4	4	2	3	3	3	4	3	4	4	3	4	4	4	3	4	4	4	3.5	3.5	2.75	3.75	3.75
551	87	1	6	5	1	1	7	1	1	2	1	0	0	1	0	0	0	1	0	1	4	3	3	3	3	2	3	4	3	3	4	3	3	3	2	3	4	4	3	4	4	3	3	5	3.25	3	3.25	2.75	3.75
660	82	2	1	4	4	4	7	7	3	4	0	1	1	1	0	0	1	1	0	0	3	3	4	4	4	2	3	2	4	4	3	3	4	3	3	4	3	4	4	4	4	3	3	5	3.5	2.75	3.5	3.5	3.75
191	72	2	3	5	1	1	6	1	5	4	0	1	0	0	0	1	0	0	0	1	3	3	4	4	3	4	4	3	2	3	3	1	4	3	5	5	3	4	4	4	4	4	4	4	3.5	3.5	2.25	4.25	3.75
236	84	1	4	5	5	5	6	2	1	5	1	1	0	0	0	0	0	0	1	0	4	3	3	3	5	4	4	5	5	4	5	5	4	3	4	4	4	3	4	4	5	4	4	3	3.25	4.5	4.75	3.75	3.75
240	79	1	1	1	5	5	6	4	1	1	1	1	0	0	1	1	0	0	1	0	3	4	4	4	3	2	3	3	3	4	4	4	4	4	5	5	4	4	4	3	4	4	3	5	3.75	2.75	3.75	4.5	3.75
289	61	2	1	3	2	2	4	4	5	3	0	0	0	0	1	1	0	0	0	1	4	3	4	4	4	4	4	5	3	3	3	3	4	3	4	4	3	3	4	5	5	3	4	4	3.75	4.25	3	3.75	3.75
337	70	1	1	4	5	5	2	4	4	5	0	1	1	0	0	1	1	0	0	0	3	3	3	3	4	4	2	3	4	4	4	4	4	4	4	3	4	4	3	4	4	4	4	4	3	3.25	4	3.75	3.75
346	66	1	1	3	2	2	6	7	5	3	1	0	0	0	1	0	0	1	0	1	3	3	4	4	3	4	4	2	4	4	3	3	4	4	4	4	4	4	3	4	4	4	4	4	3.5	3.25	3.5	4	3.75
486	82	2	4	3	2	2	6	5	4	3	0	1	0	0	0	1	0	0	1	0	5	5	4	5	5	4	4	4	3	5	4	5	3	4	4	4	4	4	3	4	5	3	3	5	4.75	4.25	4.25	3.75	3.75
489	69	1	2	2	3	3	4	1	4	3	1	1	0	0	0	0	1	1	0	0	4	5	3	5	4	4	3	4	4	4	4	4	5	4	5	5	3	4	4	4	4	4	3	5	4.25	3.75	4	4.75	3.75
498	75	1	3	2	2	2	7	7	4	1	1	0	0	0	0	0	0	1	0	1	4	3	4	4	5	5	5	5	4	3	3	3	4	4	4	4	4	3	4	4	4	5	3	4	3.75	5	3.25	4	3.75
552	71	2	1	5	4	4	5	3	2	1	0	1	0	1	1	0	0	1	1	0	5	4	4	4	3	3	4	3	3	4	3	3	4	4	4	5	4	4	4	3	4	4	4	4	4.25	3.25	3.25	4.25	3.75
44	75	2	3	5	1	1	5	6	2	1	1	0	0	0	1	0	0	1	0	1	4	4	5	5	5	5	3	4	3	3	5	4	4	5	3	2	3	4	4	4	5	5	4	3	4.5	4.25	3.75	3.5	3.75
365	68	2	6	5	4	4	4	1	3	4	1	1	0	1	0	0	1	0	0	0	5	4	5	5	5	4	5	5	4	4	5	5	4	3	4	5	3	4	4	4	5	4	4	4	4.75	4.75	4.5	4	3.75
378	70	2	3	4	6	6	5	4	1	3	0	0	0	1	0	0	1	1	0	0	5	4	5	5	4	4	3	4	5	5	4	4	5	4	4	5	3	3	4	5	5	4	4	4	4.75	3.75	4.5	4.5	3.75
384	79	1	6	2	3	3	5	7	2	4	0	0	0	0	0	0	0	1	1	0	3	2	3	4	3	3	3	3	4	5	5	5	4	3	5	5	4	4	3	4	5	5	3	4	3	3	4.75	4.25	3.75
683	70	1	2	2	6	6	5	5	1	1	1	0	0	1	0	0	0	0	1	1	4	4	3	4	4	4	4	5	4	5	4	5	4	4	5	4	3	4	4	4	4	4	4	5	3.75	4.25	4.5	4.25	3.75
703	61	2	2	2	6	6	4	1	5	3	0	1	0	1	1	0	0	1	0	1	5	5	5	5	4	5	5	5	4	4	4	3	5	4	5	5	4	3	4	4	4	4	4	5	5	4.75	3.75	4.75	3.75
667	71	1	1	1	4	4	7	3	5	5	0	0	0	1	1	0	0	1	1	0	4	5	4	4	4	4	5	5	4	5	5	5	3	3	3	5	4	3	4	4	5	5	4	5	4.25	4.5	4.75	3.5	3.75
249	89	2	2	1	6	6	5	2	5	4	1	1	0	0	0	1	0	0	0	1	3	2	3	3	4	4	4	2	3	2	3	2	4	4	5	4	4	4	4	4	3	1	2	2	2.75	3.5	2.5	4.25	4
464	80	2	1	5	5	5	4	3	3	3	1	1	0	0	1	0	1	0	0	0	3	4	4	3	3	2	4	2	3	3	2	2	4	3	4	5	3	5	4	4	2	1	2	3	3.5	2.75	2.5	4	4
543	74	1	1	2	6	6	6	7	1	4	0	1	0	1	0	0	1	0	0	0	4	3	3	3	4	3	3	2	2	2	1	2	3	3	4	4	3	4	4	5	2	2	2	3	3.25	3	1.75	3.5	4
118	74	1	2	3	3	3	5	6	2	2	1	1	0	0	1	0	1	0	0	0	4	3	3	3	3	2	4	3	3	3	3	3	4	3	4	4	4	4	3	5	2	2	3	3	3.25	3	3	3.75	4
368	75	1	3	4	2	2	5	3	4	2	0	1	0	0	0	1	1	0	0	0	3	3	3	3	3	3	3	3	2	3	3	3	4	3	4	3	4	4	3	5	4	2	2	2	3	3	2.75	3.5	4
172	60	2	1	2	2	2	7	5	4	3	1	1	0	0	0	0	1	0	0	1	4	4	4	3	3	3	3	3	3	4	3	3	2	2	3	3	4	4	4	4	3	2	3	3	3.75	3	3.25	2.5	4
210	78	1	1	1	3	3	7	2	4	4	0	1	0	0	1	0	0	1	0	1	4	3	3	4	3	3	4	3	3	2	4	3	3	4	3	4	3	4	4	5	2	3	3	3	3.5	3.25	3	3.5	4
477	81	1	3	5	5	5	7	1	5	1	1	0	0	0	1	0	1	0	0	1	4	4	3	4	3	3	3	4	3	3	3	3	3	3	4	4	3	5	4	4	3	3	2	3	3.75	3.25	3	3.5	4
574	83	2	3	2	4	4	3	2	3	1	0	1	0	0	0	0	0	0	1	1	4	3	3	3	4	4	4	5	4	3	2	3	4	3	3	3	4	3	4	5	3	2	3	3	3.25	4.25	3	3.25	4
685	88	2	2	1	1	1	3	4	5	3	1	1	0	0	0	0	0	1	1	0	4	3	3	2	3	2	3	2	3	3	3	2	3	3	4	4	4	4	4	4	3	2	3	3	3	2.5	2.75	3.5	4
37	84	2	3	1	5	5	5	6	4	5	0	0	0	1	0	0	0	0	1	1	3	4	4	3	3	5	3	4	2	2	4	4	3	2	4	3	3	4	5	4	3	2	4	3	3.5	3.75	3	3	4
359	71	2	3	2	6	6	5	3	4	2	0	1	0	0	1	0	1	0	0	1	4	4	3	4	3	3	3	4	3	3	2	3	5	3	3	5	4	3	4	5	3	2	3	4	3.75	3.25	2.75	4	4
434	80	2	3	4	6	6	4	7	5	1	1	1	0	0	0	1	1	0	0	0	4	3	3	4	4	3	4	3	3	4	2	4	4	3	5	5	4	4	4	4	3	3	3	3	3.5	3.5	3.25	4.25	4
458	68	1	3	3	1	1	4	4	3	3	1	0	0	0	1	1	0	1	0	0	5	5	5	5	4	3	3	4	3	3	3	3	4	3	3	4	4	4	4	4	3	3	3	3	5	3.5	3	3.5	4
33	85	1	2	2	6	6	7	5	3	5	0	1	0	1	0	1	0	0	0	1	3	3	2	3	4	3	3	4	3	2	2	3	3	3	3	5	4	4	4	4	3	3	4	3	2.75	3.5	2.5	3.5	4
77	66	1	6	5	2	2	4	6	5	4	1	1	0	0	0	0	1	1	0	0	2	3	3	3	4	3	4	4	3	4	3	3	3	3	3	4	4	4	4	4	3	3	4	3	2.75	3.75	3.25	3.25	4
78	71	2	1	2	2	2	4	4	2	2	0	0	0	0	1	1	1	0	0	0	3	3	3	4	3	4	4	3	4	4	4	5	3	3	3	4	4	4	4	4	4	3	3	3	3.25	3.5	4.25	3.25	4
102	89	1	2	3	4	4	3	5	1	5	0	1	0	0	1	0	0	1	1	0	4	4	4	4	3	1	4	2	3	3	3	2	4	4	5	5	4	4	4	4	3	3	3	4	4	2.5	2.75	4.5	4
121	85	2	3	5	2	2	6	3	5	5	0	1	0	0	0	0	1	0	0	1	4	3	3	3	4	3	4	3	3	3	3	3	3	3	4	3	4	4	3	5	4	3	3	3	3.25	3.5	3	3.25	4
146	60	2	6	3	4	4	3	5	4	4	0	1	0	1	0	0	1	0	0	1	4	3	5	4	4	3	5	4	4	4	3	4	4	3	4	4	4	4	4	4	4	3	3	3	4	4	3.75	3.75	4
185	68	2	3	5	3	3	7	4	2	4	1	0	0	0	1	0	1	0	1	0	4	3	4	4	4	3	3	3	3	3	3	3	3	3	3	3	3	4	5	4	4	3	3	3	3.75	3.25	3	3	4
218	80	1	3	2	3	3	2	7	5	2	0	1	0	0	0	0	1	1	0	0	4	3	3	3	4	5	4	3	3	3	3	3	4	3	3	5	4	4	4	4	3	4	3	3	3.25	4	3	3.75	4
238	89	2	3	1	5	5	1	2	4	1	0	0	0	1	1	0	0	0	1	1	4	3	4	5	4	3	4	3	3	3	3	2	3	3	4	4	4	4	4	4	4	3	3	3	4	3.5	2.75	3.5	4
314	86	1	2	1	2	2	6	1	2	2	0	1	0	1	0	1	0	0	0	1	5	4	3	5	4	5	3	4	4	4	4	4	2	3	4	4	4	4	4	4	4	3	3	3	4.25	4	4	3.25	4
381	63	2	3	3	2	2	1	3	5	4	1	0	0	0	0	0	0	0	1	0	4	4	3	4	4	4	4	4	4	4	3	3	3	3	3	4	4	4	4	4	3	4	3	3	3.75	4	3.5	3.25	4
467	60	1	1	4	1	1	6	7	5	1	1	0	0	0	1	1	1	0	0	0	3	3	3	4	3	2	2	3	3	4	4	4	4	3	3	3	3	4	5	4	3	4	3	3	3.25	2.5	3.75	3.25	4
651	85	1	3	2	6	2	7	7	5	5	1	0	0	1	0	0	1	0	1	0	3	2	2	2	2	2	3	1	3	3	3	3	3	3	4	3	4	4	3	5	4	3	3	3	2.25	2	3	3.25	4
664	86	2	3	2	2	2	1	2	2	2	1	0	0	0	1	1	0	0	1	0	4	4	4	2	4	2	3	3	3	3	3	4	3	3	2	4	4	4	4	4	4	3	3	3	3.5	3	3.25	3	4
6	67	2	3	1	6	5	3	1	3	2	0	0	0	0	1	1	0	1	0	0	4	4	3	3	5	5	4	4	3	3	4	5	3	3	3	3	5	5	3	3	4	3	4	3	3.5	4.5	3.75	3	4
93	69	1	6	1	6	6	6	6	1	5	0	1	0	1	1	0	0	0	0	1	4	4	4	3	4	4	4	4	2	3	2	4	4	4	3	4	4	4	4	4	4	4	3	3	3.75	4	2.75	3.75	4
183	66	2	1	5	5	5	7	5	4	5	0	0	0	1	1	0	0	0	1	1	5	4	4	4	5	4	4	4	5	4	4	4	5	3	4	5	3	4	4	5	4	3	3	4	4.25	4.25	4.25	4.25	4
258	81	1	6	2	4	4	6	6	3	4	0	1	0	0	1	1	1	0	0	0	3	3	3	4	4	5	4	5	4	4	4	5	3	3	4	5	3	4	5	4	4	3	3	4	3.25	4.5	4.25	3.75	4
310	75	2	3	2	3	3	3	5	5	5	0	1	0	0	0	0	0	1	1	0	5	4	4	5	4	4	3	5	5	4	5	4	4	3	3	5	4	4	4	4	3	3	4	4	4.5	4	4.5	3.75	4
395	77	1	1	3	1	1	2	3	5	1	1	1	0	0	0	1	0	0	0	1	4	4	4	3	1	2	3	3	3	3	4	3	4	3	3	3	4	4	4	4	3	3	3	5	3.75	2.25	3.25	3.25	4
396	61	1	1	5	5	5	1	2	3	1	1	0	0	1	1	1	1	0	0	0	2	2	4	3	4	4	4	5	2	2	3	3	4	3	4	5	4	4	4	4	4	3	3	4	2.75	4.25	2.5	4	4
407	80	1	3	1	2	2	1	2	3	2	1	1	0	0	0	0	0	1	0	1	4	4	4	5	3	4	5	5	3	2	2	3	4	3	4	4	4	4	4	4	4	3	3	4	4.25	4.25	2.5	3.75	4
409	79	1	2	2	5	5	7	3	5	5	0	0	0	1	0	1	0	1	0	0	4	4	4	5	3	4	4	4	4	4	4	4	4	4	5	5	4	4	4	4	4	3	3	4	4.25	3.75	4	4.5	4
517	67	1	2	5	1	1	7	5	4	4	1	0	0	0	0	0	1	0	0	1	4	4	4	4	3	3	3	4	3	3	2	4	5	4	3	5	4	4	4	4	4	3	3	4	4	3.25	3	4.25	4
521	71	1	3	3	2	2	6	2	5	5	1	1	0	0	1	1	0	0	1	0	4	3	3	3	3	2	3	3	3	3	4	4	4	4	4	4	3	4	4	5	4	3	3	4	3.25	2.75	3.5	4	4
531	84	2	1	3	2	2	1	3	2	2	1	0	0	1	0	0	1	0	0	1	5	5	5	3	3	5	4	5	3	3	3	4	4	3	4	4	3	4	4	5	4	3	4	3	4.5	4.25	3.25	3.75	4
594	89	2	3	3	5	5	2	6	3	1	1	0	0	1	1	0	0	0	1	1	3	3	3	4	4	4	5	5	3	4	3	4	4	3	5	5	4	4	4	4	3	4	3	4	3.25	4.5	3.5	4.25	4
598	67	1	1	3	6	6	7	5	2	1	0	1	0	0	0	1	0	0	0	1	3	2	4	2	4	4	4	3	3	2	4	3	4	4	5	5	4	4	4	4	5	3	3	3	2.75	3.75	3	4.5	4
631	85	2	3	2	3	3	2	6	5	3	0	1	0	1	1	0	0	1	0	1	4	5	4	5	2	3	3	3	3	3	3	2	3	2	2	4	4	4	4	4	4	3	3	4	4.5	2.75	2.75	2.75	4
705	68	2	6	3	6	2	5	4	4	3	0	0	0	0	0	1	0	0	0	0	4	3	4	4	5	4	5	5	4	4	3	3	3	3	4	4	3	5	4	4	4	2	4	4	3.75	4.75	3.5	3.5	4
16	80	1	3	4	1	1	5	3	2	5	0	0	0	1	0	1	0	0	0	1	3	1	4	3	4	3	4	5	3	2	2	3	4	3	3	4	4	5	4	3	4	3	5	3	2.75	4	2.5	3.5	4
35	88	1	6	1	3	3	5	1	3	1	0	1	0	0	1	1	0	0	1	0	3	3	4	4	3	2	5	5	3	3	3	3	3	5	4	4	3	4	4	5	4	3	5	3	3.5	3.75	3	4	4
203	74	2	2	2	6	6	4	2	4	3	0	1	0	1	0	1	0	0	0	1	2	2	3	3	5	4	5	5	5	5	5	5	5	4	5	5	4	4	4	4	4	4	3	4	2.5	4.75	5	4.75	4
231	84	1	1	1	1	1	5	7	5	3	0	1	0	0	0	1	1	0	0	0	4	5	4	5	4	4	4	3	3	4	4	3	5	3	4	5	4	4	5	3	5	4	3	3	4.5	3.75	3.5	4.25	4
257	86	1	1	2	1	1	1	6	3	4	0	1	0	0	0	0	1	1	0	0	5	4	4	5	4	4	5	3	3	4	3	3	3	3	4	3	3	4	4	5	4	4	3	4	4.5	4	3.25	3.25	4
288	89	2	3	2	2	2	6	3	1	5	0	0	0	1	0	0	1	0	1	0	4	3	3	4	4	4	5	4	3	3	3	2	5	4	4	5	4	4	4	4	4	4	3	4	3.5	4.25	2.75	4.5	4
615	81	1	1	4	2	2	1	1	3	5	1	0	0	1	0	0	1	0	0	1	4	3	4	3	3	3	4	4	3	4	4	3	3	3	4	4	3	5	4	4	4	3	4	4	3.5	3.5	3.5	3.5	4
38	76	2	1	4	6	4	3	7	4	5	1	1	0	0	1	0	1	0	0	1	5	5	5	5	3	3	4	5	4	4	4	4	4	4	3	3	4	4	4	4	4	4	5	3	5	3.75	4	3.5	4
69	68	1	6	5	3	3	4	5	5	2	1	0	0	0	1	0	0	0	1	1	4	5	3	4	3	5	3	4	3	3	3	3	2	3	4	3	4	5	4	3	5	4	4	3	4	3.75	3	3	4
70	85	2	2	4	4	4	1	2	4	2	0	1	0	1	0	1	1	0	0	0	3	4	3	4	3	4	4	4	4	3	5	4	4	4	2	3	4	5	4	3	4	4	5	3	3.5	3.75	4	3.25	4
157	71	1	3	2	4	4	7	6	5	5	0	1	0	0	1	0	0	0	1	1	5	4	4	5	5	4	5	4	4	5	3	4	2	3	2	3	4	4	4	4	4	4	3	5	4.5	4.5	4	2.5	4
180	85	1	6	5	4	4	6	2	5	3	1	0	0	0	1	0	0	0	1	1	4	3	3	4	4	3	5	4	4	3	3	4	5	5	4	5	4	4	4	4	4	3	4	5	3.5	4	3.5	4.75	4
194	76	2	1	3	3	3	4	4	1	1	1	0	0	0	0	0	0	1	1	0	3	3	4	5	4	3	3	3	4	5	4	4	4	4	4	4	4	4	4	4	4	4	4	4	3.75	3.25	4.25	4	4
302	83	2	1	5	1	1	4	6	1	5	1	0	0	0	0	1	0	0	0	0	4	4	4	4	5	5	5	5	3	5	4	3	3	4	4	4	3	5	4	4	5	3	4	4	4	5	3.75	3.75	4
565	79	1	6	4	4	4	2	1	2	4	0	0	0	0	1	1	1	0	0	0	5	4	5	4	5	5	4	5	4	4	4	3	4	4	3	5	4	4	3	5	4	4	4	4	4.5	4.75	3.75	4	4
582	80	2	3	4	3	3	3	2	2	3	1	1	0	0	0	1	0	0	1	0	4	4	5	5	4	3	4	3	5	5	5	5	4	4	4	5	4	4	4	4	4	4	4	4	4.5	3.5	5	4.25	4
616	84	2	3	3	2	2	6	3	3	5	1	0	0	0	0	1	0	0	0	1	5	4	4	4	5	5	5	5	3	4	3	4	4	4	4	4	3	5	4	4	3	4	4	5	4.25	5	3.5	4	4
677	71	1	2	5	2	2	2	5	3	4	1	0	0	1	0	0	0	1	1	0	4	4	3	3	2	3	3	3	4	4	4	4	2	3	4	4	4	4	3	5	4	4	4	4	3.5	2.75	4	3.25	4
678	62	1	2	5	4	4	1	3	2	3	1	1	0	1	0	1	1	0	0	0	4	4	4	4	5	5	3	4	5	3	4	4	4	3	4	4	4	4	4	4	5	4	4	3	4	4.25	4	3.75	4
65	87	2	3	2	6	6	6	4	4	3	0	1	0	0	0	0	1	1	0	0	4	3	3	3	4	5	3	4	4	4	5	5	3	4	3	4	4	4	4	4	5	4	5	3	3.25	4	4.5	3.5	4
156	67	1	3	2	6	6	5	1	1	2	0	1	0	0	0	0	0	1	0	1	4	4	4	3	4	4	5	4	3	3	3	3	4	3	3	4	3	5	4	4	5	5	3	4	3.75	4.25	3	3.5	4
270	61	2	2	3	5	5	6	6	5	5	1	0	0	0	1	0	1	1	0	0	3	3	3	3	4	4	4	5	4	4	4	3	3	4	3	4	4	4	4	4	5	5	3	4	3	4.25	3.75	3.5	4
509	87	1	3	2	5	5	3	4	4	5	1	0	0	1	0	0	0	0	1	1	5	5	5	5	4	5	5	5	5	4	3	5	3	3	2	5	3	4	4	5	4	5	4	4	5	4.75	4.25	3.25	4
559	79	1	2	5	6	6	4	7	1	3	1	1	0	0	0	1	0	0	1	0	5	4	4	5	5	4	5	4	4	5	5	5	5	3	5	5	3	4	4	5	4	4	4	5	4.5	4.5	4.75	4.5	4
681	67	2	3	2	3	3	4	6	5	2	0	1	0	1	0	0	0	0	1	0	4	3	4	5	4	4	5	5	4	4	2	3	4	3	3	4	4	4	5	3	5	4	4	4	4	4.5	3.25	3.5	4
4	74	2	1	5	6	6	3	2	5	3	1	1	0	0	0	0	1	0	0	1	3	4	4	4	2	4	5	4	3	3	4	5	5	5	3	4	3	4	5	4	5	4	4	5	3.75	3.75	3.75	4.25	4
76	87	2	2	4	1	1	4	4	1	4	0	0	0	0	1	0	0	1	0	1	4	3	3	4	3	3	4	3	4	4	4	4	5	4	5	5	4	4	4	4	5	4	4	5	3.5	3.25	4	4.75	4
549	67	1	3	5	3	3	5	6	1	3	0	1	0	0	0	0	0	0	1	1	4	4	5	4	4	3	5	4	5	4	5	5	5	4	4	5	3	4	4	5	5	4	4	5	4.25	4	4.75	4.5	4
86	77	2	1	3	1	1	2	5	4	4	0	1	0	0	1	1	0	0	0	1	3	3	3	4	4	4	5	4	2	3	3	2	5	4	4	5	4	4	4	4	5	5	4	5	3.25	4.25	2.5	4.5	4
90	89	2	3	4	3	3	1	5	1	5	0	0	0	0	1	1	1	0	0	0	5	4	4	5	3	3	4	3	5	4	4	4	4	4	5	5	4	4	4	4	5	4	5	5	4.5	3.25	4.25	4.5	4
584	82	2	6	1	1	1	6	5	4	2	1	0	0	0	0	0	1	0	0	1	4	5	5	5	5	5	5	5	4	4	5	4	4	4	4	5	3	4	4	5	5	5	4	5	4.75	5	4.25	4.25	4
55	62	1	1	4	1	1	6	4	1	2	0	0	0	1	1	0	0	1	0	1	3	3	4	5	4	3	4	5	2	3	5	5	4	4	4	3	5	4	4	4	2	3	4	2	3.75	4	3.75	3.75	4.25
367	78	1	6	4	1	1	1	7	4	5	0	0	0	1	0	1	0	0	0	0	4	3	3	5	5	5	5	5	2	4	3	3	3	3	3	4	4	5	4	4	3	2	3	3	3.75	5	3	3.25	4.25
351	84	2	2	3	6	4	6	2	2	1	0	0	0	0	0	0	1	1	0	0	3	3	3	3	3	3	4	4	3	4	3	4	5	4	4	5	4	3	5	5	3	4	3	2	3	3.5	3.5	4.5	4.25
49	89	2	1	4	6	6	2	7	5	1	0	0	0	1	0	1	0	0	0	0	5	4	3	3	2	2	3	3	2	2	3	3	3	4	3	3	4	4	5	4	3	4	3	3	3.75	2.5	2.5	3.25	4.25
87	67	2	4	1	6	6	3	4	1	4	0	1	0	1	0	0	1	1	0	0	4	4	4	4	5	4	5	5	3	3	3	3	3	4	3	4	4	4	5	4	4	3	3	3	4	4.75	3	3.5	4.25
104	73	1	3	5	3	3	4	6	2	1	1	1	0	0	0	0	1	0	1	0	4	3	3	3	3	2	3	3	3	4	4	4	3	2	2	2	4	4	4	5	4	3	3	3	3.25	2.75	3.75	2.25	4.25
345	62	2	6	5	3	3	2	2	1	5	1	0	0	0	0	0	1	0	0	0	5	4	5	5	4	4	4	5	4	5	4	5	5	4	4	5	4	5	4	4	3	3	3	4	4.75	4.25	4.5	4.5	4.25
377	79	2	4	3	1	1	4	4	2	3	0	0	0	0	0	0	0	1	0	1	3	4	3	4	4	4	4	4	4	4	4	4	4	2	4	4	3	5	4	5	3	3	4	3	3.5	4	4	3.5	4.25
496	70	2	2	1	3	3	5	1	4	4	0	0	0	0	1	1	0	0	0	1	5	4	4	5	5	4	4	5	3	3	3	4	3	4	4	4	5	4	4	4	3	3	3	4	4.5	4.5	3.25	3.75	4.25
689	61	1	3	2	2	2	3	3	2	5	0	0	0	0	1	0	1	1	0	0	5	5	4	4	3	4	4	5	3	5	3	4	3	4	4	4	4	4	5	4	4	3	3	3	4.5	4	3.75	3.75	4.25
149	69	2	6	2	4	4	1	5	1	1	1	0	0	0	1	0	0	0	1	0	4	3	4	4	3	3	3	3	3	4	4	4	3	3	4	4	4	4	4	5	4	3	4	3	3.75	3	3.75	3.5	4.25
161	82	1	1	3	3	3	4	4	5	4	1	1	0	0	0	0	0	0	1	0	5	5	4	4	5	5	5	5	4	5	4	4	4	3	4	5	3	4	5	5	4	4	3	3	4.5	5	4.25	4	4.25
175	74	2	3	5	6	5	5	4	3	1	1	1	0	0	1	1	1	0	0	0	4	3	4	3	4	3	4	4	3	3	3	4	4	3	4	5	4	4	4	5	2	4	3	5	3.5	3.75	3.25	4	4.25
195	79	1	1	5	2	2	2	2	3	5	0	0	0	0	1	0	1	0	1	0	4	4	4	5	4	3	4	5	4	5	5	5	4	3	4	5	4	4	4	5	4	2	4	4	4.25	4	4.75	4	4.25
277	86	1	6	1	2	2	3	1	3	1	0	0	0	1	1	0	1	1	0	0	5	3	4	3	3	4	4	3	2	3	2	2	3	3	3	3	4	4	4	5	4	4	3	3	3.75	3.5	2.25	3	4.25
304	79	2	1	3	6	6	5	2	1	4	1	0	0	0	1	1	0	0	1	0	4	3	4	4	4	3	4	3	4	5	4	3	5	4	4	4	4	5	4	4	3	4	4	3	3.75	3.5	4	4.25	4.25
318	62	1	3	4	4	4	6	2	1	1	1	0	0	0	1	0	1	0	0	0	4	3	3	4	3	3	3	4	3	4	3	4	5	3	4	4	5	4	4	4	4	3	3	4	3.5	3.25	3.5	4	4.25
364	68	2	6	1	3	3	2	4	4	4	1	0	0	1	0	1	0	0	1	0	5	4	4	5	4	4	5	4	4	4	4	4	4	4	3	5	4	4	5	4	3	3	4	4	4.5	4.25	4	4	4.25
484	74	2	1	5	6	6	3	7	2	2	1	1	0	1	0	1	0	0	1	0	4	4	4	3	4	3	4	5	4	4	3	3	4	4	4	4	4	4	4	5	4	4	3	3	3.75	4	3.5	4	4.25
18	67	2	3	2	3	3	6	5	5	1	1	0	0	0	1	0	1	0	0	1	4	5	5	5	3	4	4	4	3	2	3	3	4	4	4	4	4	4	5	4	3	4	4	4	4.75	3.75	2.75	4	4.25
233	89	1	6	2	4	4	5	1	1	5	0	0	0	0	1	1	0	0	1	0	5	5	4	5	5	5	5	5	4	4	4	4	4	3	4	5	4	4	4	5	4	3	3	5	4.75	5	4	4	4.25
269	66	2	6	3	4	4	5	6	4	4	0	0	0	1	0	0	0	1	0	0	4	5	5	5	5	5	5	5	4	4	4	5	5	4	5	5	3	4	5	5	4	4	3	4	4.75	5	4.25	4.75	4.25
341	77	2	3	2	4	4	3	4	2	2	0	1	0	0	1	0	1	0	1	0	5	5	4	5	5	5	4	5	4	4	4	5	4	4	5	5	4	4	4	5	4	4	3	4	4.75	4.75	4.25	4.5	4.25
30	80	1	2	5	6	6	6	3	3	1	0	1	0	1	0	1	1	0	0	0	5	4	4	5	4	3	4	4	3	3	5	4	4	4	3	3	4	4	4	5	3	3	5	5	4.5	3.75	3.75	3.5	4.25
32	71	1	3	2	6	6	5	4	4	2	0	1	0	0	0	0	1	0	1	0	5	5	4	5	3	5	3	4	4	4	5	5	4	4	3	3	4	4	5	4	4	4	4	4	4.75	3.75	4.5	3.5	4.25
52	82	2	1	5	5	5	7	2	4	5	0	1	0	0	1	1	0	0	1	0	5	4	5	5	4	5	4	4	2	2	5	4	4	4	5	5	4	4	5	4	4	4	5	3	4.75	4.25	3.25	4.5	4.25
64	84	1	2	5	2	2	5	1	1	4	1	1	0	0	0	0	1	0	0	0	3	4	3	4	4	3	5	5	4	3	3	4	3	3	2	2	4	5	5	3	5	5	3	3	3.5	4.25	3.5	2.5	4.25
139	83	1	1	3	4	4	1	5	2	1	1	0	0	0	1	0	1	0	1	0	4	4	3	4	4	4	4	4	3	3	4	3	5	4	5	5	4	4	4	5	4	3	4	5	3.75	4	3.25	4.75	4.25
321	86	2	1	5	6	6	4	5	1	1	1	0	0	0	1	1	1	0	0	0	4	4	4	4	5	4	4	5	5	4	5	5	4	4	4	4	4	5	4	4	5	3	4	4	4	4.5	4.75	4	4.25
451	89	2	3	4	3	3	4	3	1	3	1	0	0	0	1	0	1	0	0	1	5	4	4	5	3	3	4	3	4	4	4	4	5	3	3	5	4	4	4	5	4	3	4	5	4.5	3.25	4	4	4.25
315	65	2	3	3	6	6	3	3	1	3	1	0	0	0	0	0	0	0	1	0	4	4	3	4	3	3	4	3	4	3	3	4	3	3	3	4	4	5	4	4	5	4	4	4	3.75	3.25	3.5	3.25	4.25
339	84	1	1	2	5	5	6	5	2	3	0	0	0	1	1	1	0	0	0	1	4	4	5	5	5	4	5	5	5	5	5	5	4	3	4	5	4	4	5	4	5	4	4	4	4.5	4.75	5	4	4.25
526	61	2	1	2	6	4	2	3	2	1	0	1	0	1	1	0	1	0	1	0	3	5	4	5	4	4	4	4	4	5	4	4	4	4	4	4	4	5	4	4	4	4	4	5	4.25	4	4.25	4	4.25
611	85	1	3	3	5	5	5	7	3	3	0	1	0	0	0	1	0	0	1	0	3	2	4	4	3	3	4	4	2	2	3	3	3	3	3	3	3	5	5	4	4	4	4	5	3.25	3.5	2.5	3	4.25
643	81	2	6	2	1	1	5	3	4	4	1	0	0	0	0	0	0	0	1	1	4	3	4	5	4	4	3	4	5	5	5	4	5	4	4	5	3	5	4	5	5	4	4	4	4	3.75	4.75	4.5	4.25
117	77	2	1	3	6	6	5	4	3	4	1	1	0	1	0	1	1	0	0	0	4	4	4	5	4	4	3	4	3	4	4	3	3	4	5	5	4	4	4	5	5	4	5	4	4.25	3.75	3.5	4.25	4.25
154	66	2	1	1	4	4	3	7	2	1	0	0	0	1	0	1	0	0	1	0	4	4	4	4	4	4	4	4	3	3	3	2	5	4	4	5	4	4	5	4	4	4	5	5	4	4	2.75	4.5	4.25
213	61	2	3	3	1	1	2	3	5	5	0	1	0	0	0	1	0	0	0	1	3	4	4	4	4	5	5	5	3	4	4	3	3	3	4	4	4	5	4	4	5	4	5	4	3.75	4.75	3.5	3.5	4.25
267	71	1	3	2	4	4	7	6	4	2	0	1	0	1	0	1	1	0	0	0	2	2	3	3	4	3	4	4	5	4	5	4	4	3	3	4	4	4	4	5	5	5	4	4	2.5	3.75	4.5	3.5	4.25
293	65	2	2	4	5	5	2	1	1	2	0	1	0	1	0	0	0	1	1	0	5	4	5	5	5	4	5	4	4	3	3	4	4	4	4	4	4	4	4	5	5	4	4	5	4.75	4.5	3.5	4	4.25
342	82	2	6	2	3	3	3	5	2	5	0	1	0	1	0	1	0	0	0	0	4	3	3	4	3	3	4	3	4	3	4	4	4	3	4	4	4	4	5	4	4	5	4	5	3.5	3.25	3.75	3.75	4.25
348	75	2	3	5	6	6	5	5	3	5	0	0	0	0	1	0	0	1	0	0	3	3	4	5	5	4	4	5	5	5	5	4	4	3	3	5	4	4	4	5	5	5	4	4	3.75	4.5	4.75	3.75	4.25
500	88	1	3	4	2	2	4	6	5	5	0	0	0	0	1	0	1	0	0	1	4	4	4	4	4	3	5	3	2	4	4	3	4	4	5	4	4	5	3	5	5	5	4	4	4	3.75	3.25	4.25	4.25
601	60	2	6	3	1	1	7	7	2	1	1	0	0	0	1	0	0	1	1	0	4	3	4	5	4	4	4	4	4	3	4	4	4	5	4	5	4	4	5	4	5	5	4	5	4	4	3.75	4.5	4.25
15	83	1	3	5	3	3	1	5	5	3	1	0	0	1	0	0	0	1	1	0	3	4	5	5	3	3	4	5	2	3	5	5	4	3	4	4	5	5	4	4	2	2	3	2	4.25	3.75	3.75	3.75	4.5
430	67	2	1	1	3	3	4	3	4	3	0	1	0	0	0	1	1	0	0	0	3	3	2	3	3	2	3	3	2	3	3	4	3	2	3	4	4	5	5	4	3	1	3	3	2.75	2.75	3	3	4.5
1	66	2	6	1	5	5	6	1	4	1	0	1	0	1	0	0	1	1	0	0	3	3	3	3	3	3	4	4	2	1	3	4	3	4	1	2	4	4	5	5	3	3	3	2	3	3.5	2.5	2.5	4.5
530	78	1	4	2	1	1	2	6	3	5	1	1	0	0	0	1	0	0	1	0	4	3	3	3	4	3	4	3	2	3	3	2	3	3	3	4	4	5	4	5	3	3	3	2	3.25	3.5	2.5	3.25	4.5
60	68	1	4	3	2	2	1	6	2	3	1	1	0	0	0	1	0	0	1	0	3	2	3	5	3	5	3	3	3	2	4	4	2	2	5	5	4	4	5	5	1	1	5	5	3.25	3.5	3.25	3.5	4.5
220	87	1	6	5	6	6	2	4	2	5	0	0	0	1	0	0	0	1	1	0	4	3	4	4	3	3	4	3	3	4	3	4	3	4	4	5	4	4	5	5	3	3	3	3	3.75	3.25	3.5	4	4.5
255	83	2	6	4	3	3	1	5	3	2	1	0	0	1	0	0	0	0	1	1	3	2	3	3	5	4	4	4	3	4	3	3	4	3	4	4	4	5	4	5	3	3	3	3	2.75	4.25	3.25	3.75	4.5
291	71	2	6	1	1	1	1	2	5	2	0	0	0	0	0	0	1	0	0	0	4	4	4	5	4	4	4	4	4	4	2	4	3	3	3	4	5	4	4	5	3	3	3	3	4.25	4	3.5	3.25	4.5
21	81	2	1	2	5	5	7	3	2	3	0	0	0	1	1	1	0	0	0	1	5	5	3	5	3	3	4	4	3	4	4	4	5	5	4	2	4	5	5	4	2	4	4	3	4.5	3.5	3.75	4	4.5
23	61	2	6	5	5	5	5	4	1	5	0	1	0	0	1	0	1	1	0	0	3	3	5	5	4	4	4	5	4	3	5	3	4	5	4	3	4	5	5	4	4	4	4	1	4	4.25	3.75	4	4.5
469	88	1	1	1	1	1	7	4	2	5	0	0	0	0	1	0	1	1	0	0	4	3	4	4	3	2	3	3	3	3	3	2	2	2	2	2	5	4	4	5	4	3	3	3	3.75	2.75	2.75	2	4.5
431	86	1	1	5	1	1	5	5	4	3	1	0	0	1	0	0	0	1	0	0	4	3	2	3	4	5	4	5	4	4	4	4	5	4	5	5	5	4	4	5	4	3	4	3	3	4.5	4	4.75	4.5
2	79	1	1	5	5	5	3	2	5	2	1	0	0	1	0	0	0	0	1	1	4	5	2	4	3	3	3	4	3	3	4	3	3	4	5	5	4	5	5	4	3	2	5	5	3.75	3.25	3.25	4.25	4.5
436	60	1	1	2	6	6	3	7	5	2	0	0	0	1	1	0	1	0	1	0	5	4	3	4	4	3	4	4	4	3	2	3	5	4	5	5	4	4	5	5	4	4	4	3	4	3.75	3	4.75	4.5
657	75	1	3	1	3	3	2	3	4	4	0	0	0	1	1	0	0	0	1	1	3	4	4	5	4	4	5	4	3	3	3	3	4	3	4	5	5	4	4	5	4	4	3	4	4	4.25	3	4	4.5
658	83	2	3	3	4	4	2	1	2	5	1	0	0	0	1	0	1	1	0	0	3	3	3	3	5	4	5	4	5	4	4	4	3	4	4	4	4	5	4	5	4	4	3	4	3	4.5	4.25	3.75	4.5
25	71	1	1	5	3	3	1	1	1	3	0	1	0	1	1	0	0	1	1	0	5	5	5	4	2	2	4	5	3	3	4	4	3	2	5	5	4	4	5	5	5	5	4	2	4.75	3.25	3.5	3.75	4.5
516	60	2	3	4	4	4	7	1	2	2	0	1	0	1	0	1	0	0	0	1	4	4	5	3	4	4	4	4	5	4	4	3	4	3	4	5	5	5	4	4	4	3	4	5	4	4	4	4	4.5
648	69	1	1	5	5	5	4	2	3	4	0	1	0	0	0	0	1	0	0	1	2	3	3	4	4	4	4	4	5	3	4	3	3	3	4	4	4	4	5	5	5	4	3	4	3	4	3.75	3.5	4.5
158	61	1	3	2	1	1	6	4	1	2	0	0	0	1	1	0	1	0	1	0	3	4	5	4	5	4	4	4	4	4	4	4	4	4	4	5	4	4	5	5	5	4	4	4	4	4.25	4	4.25	4.5
197	63	2	2	3	3	3	3	7	5	2	0	1	0	1	0	0	1	0	0	1	4	3	4	4	4	3	4	4	3	4	4	3	4	4	4	5	4	5	5	4	4	4	5	4	3.75	3.75	3.5	4.25	4.5
268	89	1	2	5	2	2	1	3	2	5	0	0	0	0	1	1	1	0	0	0	5	4	4	5	5	4	5	4	4	3	3	3	3	3	3	4	3	5	5	5	4	4	5	4	4.5	4.5	3.25	3.25	4.5
313	87	1	1	3	5	5	3	2	3	3	0	0	0	0	1	0	0	0	1	1	3	3	3	4	4	3	4	3	3	3	3	3	3	2	3	3	4	4	5	5	4	4	4	5	3.25	3.5	3	2.75	4.5
454	80	1	3	4	5	5	4	4	5	5	0	0	0	0	0	0	1	0	1	0	4	4	3	4	5	5	5	5	4	5	4	4	4	3	5	5	4	4	5	5	5	4	4	4	3.75	5	4.25	4.25	4.5
545	70	1	1	2	5	5	3	2	1	5	0	0	0	1	1	0	1	0	0	1	4	4	3	3	5	4	5	5	5	4	4	4	4	3	2	3	4	5	4	5	4	5	4	4	3.5	4.75	4.25	3	4.5
553	71	1	3	1	3	3	5	2	3	2	1	1	0	1	0	1	0	0	0	1	4	3	2	2	5	5	5	5	3	3	3	4	4	3	4	5	4	5	4	5	4	4	4	5	2.75	5	3.25	4	4.5
47	89	1	1	1	2	2	3	1	4	1	0	1	0	1	1	1	0	0	1	0	4	4	4	4	4	5	4	4	5	5	5	3	4	4	3	4	4	4	5	5	4	5	5	4	4	4.25	4.5	3.75	4.5
241	72	2	1	3	3	3	4	4	5	5	0	0	0	0	0	0	1	0	0	0	4	4	4	4	5	5	5	5	3	3	3	4	4	3	4	5	4	5	5	4	5	5	4	4	4	5	3.25	4	4.5
380	67	1	3	2	1	1	1	6	3	1	0	1	0	0	0	1	1	0	0	0	5	5	4	5	4	4	4	4	4	4	3	5	3	4	4	5	4	4	5	5	4	5	4	5	4.75	4	4	4	4.5
460	83	2	3	2	3	3	1	7	4	5	1	1	0	0	0	1	0	0	0	1	4	5	4	4	5	5	5	5	3	3	4	4	4	3	4	4	4	5	4	5	5	4	5	4	4.25	5	3.5	3.75	4.5
83	73	1	1	4	4	4	6	6	1	2	0	0	0	1	1	1	1	0	0	0	5	5	5	5	5	3	5	4	4	4	4	4	4	3	4	5	5	5	4	4	5	4	5	5	5	4.25	4	4	4.5
122	84	2	1	4	4	4	1	1	2	3	1	0	0	0	0	1	1	0	0	0	4	3	4	4	5	4	5	5	3	4	4	3	3	3	3	4	4	4	5	5	5	4	5	5	3.75	4.75	3.5	3.25	4.5
151	85	1	1	2	1	1	5	1	4	4	1	0	0	0	0	0	0	1	1	0	4	4	4	4	4	4	4	5	5	5	3	4	5	4	5	5	4	4	5	5	5	5	5	5	4	4.25	4.25	4.75	4.5
379	76	1	3	1	5	5	5	5	3	4	0	1	0	0	1	1	0	0	0	0	4	3	4	4	4	5	5	5	3	4	4	3	5	5	5	4	5	4	5	4	5	5	5	5	3.75	4.75	3.5	4.75	4.5
424	89	1	3	3	6	1	1	3	2	2	0	1	0	0	1	0	1	1	0	0	5	4	4	5	5	5	5	5	4	5	5	4	5	5	5	5	4	5	4	5	5	5	5	5	4.5	5	4.5	5	4.5
27	65	2	6	1	3	3	4	1	4	4	1	1	0	0	1	0	0	1	0	0	4	5	4	5	3	5	4	5	2	4	4	3	4	3	3	4	4	5	5	5	4	2	4	2	4.5	4.25	3.25	3.5	4.75
445	63	1	1	1	5	5	4	7	3	4	1	0	0	0	1	0	1	0	0	1	3	4	3	3	3	3	3	3	3	5	3	3	3	3	3	4	5	5	5	4	3	3	3	3	3.25	3	3.5	3.25	4.75
42	87	2	3	4	1	1	5	7	1	5	1	0	0	1	0	1	0	0	0	1	5	5	3	5	4	5	4	4	3	3	5	4	3	3	3	3	5	5	5	4	3	3	4	3	4.5	4.25	3.75	3	4.75
618	73	1	1	2	1	1	5	4	5	5	0	0	0	1	1	1	0	0	0	1	3	3	4	4	4	5	5	5	4	3	4	4	4	3	3	3	5	5	4	5	4	3	3	3	3.5	4.75	3.75	3.25	4.75
59	80	2	2	1	6	6	7	1	4	1	1	0	0	0	1	1	0	0	0	1	4	5	4	4	3	3	3	3	4	4	3	4	3	4	4	3	5	5	4	5	3	3	5	3	4.25	3	3.75	3.5	4.75
235	60	1	2	5	3	3	3	2	3	5	0	1	0	0	0	0	1	1	0	0	5	4	5	4	4	4	4	4	5	5	5	4	4	4	5	5	4	5	5	5	4	3	3	4	4.5	4	4.75	4.5	4.75
636	60	2	3	2	6	6	4	5	2	2	1	0	0	0	0	0	0	1	0	1	5	5	5	5	4	3	3	3	3	3	3	2	3	3	3	3	4	5	5	5	4	3	3	4	5	3.25	2.75	3	4.75
300	76	1	6	5	4	4	1	7	1	1	1	0	0	1	0	0	0	1	0	0	4	4	4	4	5	4	5	5	4	4	3	3	5	4	5	5	4	5	5	5	4	3	3	5	4	4.75	3.5	4.75	4.75
159	60	1	6	1	5	5	5	3	3	1	0	0	0	1	1	0	0	0	0	1	5	5	5	5	4	4	4	4	3	4	3	3	4	4	4	4	5	5	5	4	5	4	3	4	5	4	3.25	4	4.75
333	66	2	2	3	5	5	3	2	4	1	0	0	0	1	0	1	0	1	0	0	4	4	3	4	4	4	5	4	3	3	3	3	3	3	4	4	4	5	5	5	5	3	3	5	3.75	4.25	3	3.5	4.75
417	71	2	3	1	5	5	3	2	3	2	1	0	0	0	1	0	0	0	1	1	3	3	4	4	4	3	4	3	3	3	3	3	4	3	4	5	5	5	4	5	4	4	4	4	3.5	3.5	3	4	4.75
546	87	1	3	4	5	5	1	3	1	1	0	0	0	1	0	1	0	0	0	1	4	4	3	4	4	4	4	4	4	4	4	4	2	2	3	4	5	5	5	4	4	3	4	5	3.75	4	4	2.75	4.75
29	87	1	1	4	6	6	3	4	3	4	1	0	0	0	1	1	1	0	0	0	3	3	4	2	3	2	4	4	3	3	3	3	4	4	4	4	5	4	5	5	5	4	5	3	3	3.25	3	4	4.75
110	87	2	1	2	4	4	1	2	4	3	0	1	0	0	1	0	0	1	1	0	3	3	4	3	4	4	3	3	4	4	4	4	4	4	4	4	4	5	5	5	5	3	4	5	3.25	3.5	4	4	4.75
216	89	1	3	2	4	4	3	5	2	5	0	0	1	0	1	0	0	0	1	1	4	4	4	5	4	3	4	4	4	4	4	4	4	3	3	5	4	5	5	5	5	3	4	5	4.25	3.75	4	3.75	4.75
390	62	2	3	3	6	6	3	5	5	4	0	1	0	1	1	0	0	0	1	1	4	4	3	4	4	4	5	5	4	5	4	4	3	3	4	4	4	5	5	5	5	3	4	5	3.75	4.5	4.25	3.5	4.75
557	65	1	3	2	6	6	7	4	2	5	1	0	0	0	1	1	0	1	0	0	4	4	4	4	4	3	5	3	5	4	4	4	4	4	3	5	4	5	5	5	4	4	4	5	4	3.75	4.25	4	4.75
569	87	2	3	3	5	5	6	3	3	3	1	1	0	0	0	0	0	0	1	1	5	4	5	5	5	4	5	5	5	4	4	4	4	3	4	5	4	5	5	5	5	4	4	4	4.75	4.75	4.25	4	4.75
17	63	2	3	1	1	1	6	5	1	5	1	1	0	0	0	1	0	0	0	1	4	5	4	5	4	5	5	5	5	5	5	5	5	5	5	5	5	5	5	4	5	5	5	3	4.5	4.75	5	5	4.75
282	81	2	3	4	6	6	7	7	4	2	0	1	1	0	0	1	0	1	0	0	5	4	3	4	3	3	3	3	4	4	4	4	3	4	4	4	4	5	5	5	5	5	4	4	4	3	4	3.75	4.75
528	82	1	6	1	6	6	5	6	2	3	0	1	0	0	1	1	1	0	0	0	5	5	3	5	3	3	5	3	4	4	4	3	3	3	3	3	5	5	4	5	5	5	4	5	4.5	3.5	3.75	3	4.75
356	60	2	1	1	1	1	5	3	4	2	0	0	0	1	0	1	1	0	0	0	4	3	3	4	5	5	5	5	4	4	4	5	5	4	5	5	5	4	5	5	5	5	5	5	3.5	5	4.25	4.75	4.75
234	60	1	2	4	2	2	6	6	5	2	0	1	0	0	1	1	0	1	0	0	4	3	4	3	4	4	5	3	3	3	2	3	4	3	3	3	5	5	5	5	4	3	3	3	3.5	4	2.75	3.25	5
129	74	1	2	4	4	4	7	4	5	1	1	1	0	0	1	0	1	0	1	0	5	5	5	5	5	5	5	5	5	4	4	4	5	4	5	4	5	5	5	5	4	4	3	4	5	5	4.25	4.5	5
51	71	2	6	3	1	1	5	5	4	2	0	1	0	0	0	0	0	0	1	0	4	4	5	5	3	4	4	4	3	2	3	4	3	4	5	5	5	5	5	5	4	5	4	3	4.5	3.75	3	4.25	5
171	62	2	1	1	4	4	2	1	2	3	0	0	0	1	1	0	0	1	0	1	5	4	4	5	4	4	5	4	3	4	4	5	5	4	5	5	5	5	5	5	4	4	4	4	4.5	4.25	4	4.75	5
12	82	2	6	3	3	3	4	7	1	5	1	1	0	1	0	0	0	1	0	0	5	5	4	5	3	4	5	4	4	3	4	5	3	3	5	4	5	5	5	5	5	4	5	4	4.75	4	4	3.75	5
7	88	2	3	4	1	1	6	4	1	5	0	1	1	0	1	1	0	1	0	0	3	3	5	4	5	5	5	5	4	4	5	5	4	5	5	4	5	5	5	5	5	5	5	4	3.75	5	4.5	4.5	5
45	74	2	1	3	2	2	1	3	4	4	1	1	0	0	0	1	0	0	1	0	5	5	4	5	4	4	4	5	5	5	4	4	4	5	5	5	5	5	5	5	5	4	5	5	4.75	4.25	4.5	4.75	5
144	62	1	6	3	5	5	5	1	1	3	0	0	0	1	0	1	0	0	0	1	4	5	4	4	4	4	3	5	5	5	5	5	4	5	5	5	5	5	5	5	5	5	4	5	4.25	4	5	4.75	5
[truncated: 1 more columns]
